# Supplementary material for: Synergistic Mn-Co catalyst outperforms Pt on high-rate oxygen reduction for alkaline polymer electrolyte fuel cells
Source: Nat Commun. 2019 Apr 3;10:1506. doi: 10.1038/s41467-019-09503-4 (PMC6447550; doi:10.1038/s41467-019-09503-4)
Supplement: Supplementary file 2 — Source Data [file 41467_2019_9503_MOESM2_ESM.xlsx]

## Sheet: Figure 1a
Figure 1a I-V curves	E/ V vs. RHE	I/ mA cm-2			Figure 1a Tafel plots	log(jk/ A cm-2)		E/ V vs. RHE
		Pt	MCS			Pt	MCS
	1.05	0.17808	0.17347			-2.66234	-3.96285	0.92
	1.049	0.10806	0.07404			-2.53925	-3.63579	0.91
	1.048	0.06791	0.0263			-2.41437	-3.35619	0.9
	1.047	0.00185	0.0083			-2.28507	-3.10537	0.89
	1.046	-0.00119	0.000160755			-2.15056	-2.87907	0.88
	1.045	-0.00413	-0.01121			-2.01109	-2.67235	0.87
	1.044	-0.00703	-0.02094			-1.87168	-2.48091	0.86
	1.043	-0.00991	-0.02692			-1.74075	-2.30698	0.85
	1.042	-0.01263	-0.03857			-1.62231	-2.14906	0.84
	1.041	-0.0153	-0.05024			-1.5213	-2.00716	0.83
	1.04	-0.01803	-0.06176			-1.42958	-1.88216	0.82
	1.039	-0.02066	-0.06812			-1.35091	-1.76887	0.81
	1.038	-0.0233	-0.07148			-1.28296	-1.66745	0.8
	1.037	-0.02595	-0.07367			-1.20504	-1.57192	0.79
	1.036	-0.02853	-0.07492			-1.13761	-1.49072	0.78
	1.035	-0.03109	-0.0782			-1.06481	-1.40749	0.77
	1.034	-0.03379	-0.07944			-0.98056	-1.32596	0.76
	1.033	-0.0365	-0.08057			-0.9005	-1.24029	0.75
	1.032	-0.03906	-0.08183			-0.82302	-1.1604	0.74
	1.031	-0.04154	-0.08303			-0.74106	-1.07579	0.73
	1.03	-0.04396	-0.08417			-0.64528	-1.00069	0.72
	1.029	-0.04638	-0.08531			-0.57615	-0.92473	0.71
	1.028	-0.04923	-0.08627			-0.47909	-0.84241	0.7
	1.027	-0.05235	-0.08716
	1.026	-0.05539	-0.08824
	1.025	-0.0584	-0.0895
	1.024	-0.06134	-0.09034
	1.023	-0.06413	-0.09094
	1.022	-0.06708	-0.09142
	1.021	-0.07016	-0.09178
	1.02	-0.07325	-0.09273
	1.019	-0.07633	-0.09435
	1.018	-0.07955	-0.09591
	1.017	-0.08284	-0.09729
	1.016	-0.08613	-0.09843
	1.015	-0.08962	-0.09932
	1.014	-0.09317	-0.10022
	1.013	-0.09679	-0.1013
	1.012	-0.10048	-0.10232
	1.011	-0.10437	-0.10316
	1.01	-0.10826	-0.10406
	1.009	-0.11229	-0.10501
	1.008	-0.11631	-0.10585
	1.007	-0.12034	-0.10687
	1.006	-0.12456	-0.10807
	1.005	-0.12892	-0.10909
	1.004	-0.13342	-0.11017
	1.003	-0.13805	-0.11142
	1.002	-0.14268	-0.1125
	1.001	-0.14744	-0.11364
	1	-0.1522	-0.11484
	0.999	-0.1573	-0.1158
	0.998	-0.1626	-0.1167
	0.997	-0.16803	-0.11783
	0.996	-0.1736	-0.11891
	0.995	-0.1793	-0.11993
	0.994	-0.18507	-0.12095
	0.993	-0.19097	-0.12197
	0.992	-0.19701	-0.12293
	0.991	-0.20318	-0.124
	0.99	-0.20949	-0.12526
	0.989	-0.21613	-0.1264
	0.988	-0.22297	-0.12754
	0.987	-0.22988	-0.1288
	0.986	-0.23699	-0.12981
	0.985	-0.2443	-0.13077
	0.984	-0.25181	-0.13191
	0.983	-0.25953	-0.13287
	0.982	-0.26744	-0.13395
	0.981	-0.27549	-0.13515
	0.98	-0.28387	-0.13634
	0.979	-0.29266	-0.13742
	0.978	-0.30165	-0.1385
	0.977	-0.31084	-0.1397
	0.976	-0.3201	-0.14072
	0.975	-0.32929	-0.14191
	0.974	-0.33868	-0.14311
	0.973	-0.3484	-0.14413
	0.972	-0.35847	-0.14551
	0.971	-0.3688	-0.14719
	0.97	-0.37939	-0.1488
	0.969	-0.39026	-0.15036
	0.968	-0.40133	-0.1515
	0.967	-0.41253	-0.15234
	0.966	-0.42407	-0.1533
	0.965	-0.43574	-0.15449
	0.964	-0.44768	-0.15581
	0.963	-0.46002	-0.15707
	0.962	-0.47263	-0.15833
	0.961	-0.48544	-0.15965
	0.96	-0.49859	-0.16084
	0.959	-0.51194	-0.16222
	0.958	-0.52556	-0.16372
	0.957	-0.53938	-0.1651
	0.956	-0.55339	-0.16659
	0.955	-0.56762	-0.16821
	0.954	-0.58224	-0.16965
	0.953	-0.5972	-0.17127
	0.952	-0.61249	-0.17312
	0.951	-0.62805	-0.17486
	0.95	-0.64382	-0.17666
	0.949	-0.65985	-0.17846
	0.948	-0.67615	-0.18019
	0.947	-0.69292	-0.18187
	0.946	-0.70969	-0.18385
	0.945	-0.72646	-0.18606
	0.944	-0.7439	-0.18828
	0.943	-0.76201	-0.19044
	0.942	-0.77945	-0.19265
	0.941	-0.79756	-0.19475
	0.94	-0.81634	-0.19702
	0.939	-0.83445	-0.19972
	0.938	-0.85391	-0.20254
	0.937	-0.87336	-0.20529
	0.936	-0.89281	-0.20823
	0.935	-0.91226	-0.2111
	0.934	-0.93239	-0.21398
	0.933	-0.95318	-0.21709
	0.932	-0.97397	-0.22039
	0.931	-0.99477	-0.22374
	0.93	-1.01623	-0.22752
	0.929	-1.0377	-0.23159
	0.928	-1.05916	-0.23578
	0.927	-1.0813	-0.24021
	0.926	-1.10411	-0.24507
	0.925	-1.12691	-0.24986
	0.924	-1.14972	-0.25513
	0.923	-1.1732	-0.26064
	0.922	-1.196	-0.26621
	0.921	-1.21948	-0.27226
	0.92	-1.24363	-0.27909
	0.919	-1.26778	-0.28616
	0.918	-1.2926	-0.29371
	0.917	-1.31742	-0.30114
	0.916	-1.34223	-0.30874
	0.915	-1.36772	-0.31671
	0.914	-1.39254	-0.3254
	0.913	-1.4187	-0.3348
	0.912	-1.44486	-0.34474
	0.911	-1.47102	-0.35505
	0.91	-1.49718	-0.36601
	0.909	-1.52469	-0.37733
	0.908	-1.55152	-0.38919
	0.907	-1.57902	-0.40177
	0.906	-1.60652	-0.41495
	0.905	-1.63402	-0.42885
	0.904	-1.6622	-0.4437
	0.903	-1.69037	-0.45934
	0.902	-1.71854	-0.47557
	0.901	-1.74672	-0.49258
	0.9	-1.77556	-0.51031
	0.899	-1.8044	-0.52876
	0.898	-1.83392	-0.54805
	0.897	-1.86276	-0.56824
	0.896	-1.89228	-0.58909
	0.895	-1.92179	-0.61089
	0.894	-1.95197	-0.63359
	0.893	-1.98216	-0.65755
	0.892	-2.01302	-0.68211
	0.891	-2.0432	-0.70787
	0.89	-2.07339	-0.73423
	0.889	-2.10357	-0.76119
	0.888	-2.13443	-0.78874
	0.887	-2.16528	-0.81809
	0.886	-2.19614	-0.84744
	0.885	-2.22767	-0.87799
	0.884	-2.25852	-0.90974
	0.883	-2.28938	-0.94149
	0.882	-2.32023	-0.97444
	0.881	-2.35042	-1.00798
	0.88	-2.3806	-1.04153
	0.879	-2.41079	-1.07687
	0.878	-2.4403	-1.11281
	0.877	-2.47049	-1.14935
	0.876	-2.50067	-1.18649
	0.875	-2.53086	-1.22423
	0.874	-2.56172	-1.26257
	0.873	-2.5919	-1.30091
	0.872	-2.62074	-1.34044
	0.871	-2.64959	-1.37998
	0.87	-2.67709	-1.41951
	0.869	-2.70392	-1.46025
	0.868	-2.73075	-1.50098
	0.867	-2.75691	-1.54291
	0.866	-2.78307	-1.58424
	0.865	-2.80923	-1.62498
	0.864	-2.83606	-1.66571
	0.863	-2.86155	-1.70644
	0.862	-2.88704	-1.74778
	0.861	-2.91052	-1.78911
	0.86	-2.934	-1.82984
	0.859	-2.95613	-1.86998
	0.858	-2.9776	-1.91011
	0.857	-2.99839	-1.94965
	0.856	-3.01852	-1.98978
	0.855	-3.03864	-2.02932
	0.854	-3.05876	-2.06885
	0.853	-3.07889	-2.10779
	0.852	-3.097	-2.14613
	0.851	-3.11444	-2.18387
	0.85	-3.13054	-2.2216
	0.849	-3.14664	-2.25815
	0.848	-3.16274	-2.29469
	0.847	-3.17816	-2.33003
	0.846	-3.19426	-2.36477
	0.845	-3.20902	-2.39892
	0.844	-3.22311	-2.43306
	0.843	-3.23652	-2.46601
	0.842	-3.24927	-2.49895
	0.841	-3.26201	-2.5307
	0.84	-3.27409	-2.56185
	0.839	-3.28616	-2.5918
	0.838	-3.29823	-2.62115
	0.837	-3.30964	-2.64991
	0.836	-3.32037	-2.67806
	0.835	-3.32976	-2.70502
	0.834	-3.33781	-2.73137
	0.833	-3.34586	-2.75773
	0.832	-3.35324	-2.78289
	0.831	-3.36196	-2.80745
	0.83	-3.37135	-2.83081
	0.829	-3.38007	-2.85357
	0.828	-3.38678	-2.87454
	0.827	-3.39416	-2.89551
	0.826	-3.40086	-2.91647
	0.825	-3.40824	-2.93684
	0.824	-3.41562	-2.9578
	0.823	-3.423	-2.97877
	0.822	-3.42971	-2.99854
	0.821	-3.43709	-3.01711
	0.82	-3.44312	-3.03448
	0.819	-3.44782	-3.05125
	0.818	-3.45117	-3.06862
	0.817	-3.45385	-3.0854
	0.816	-3.45721	-3.10157
	0.815	-3.46257	-3.11714
	0.814	-3.46928	-3.13092
	0.813	-3.47666	-3.1441
	0.812	-3.4827	-3.15788
	0.811	-3.48739	-3.17166
	0.81	-3.49075	-3.18603
	0.809	-3.49276	-3.19981
	0.808	-3.49477	-3.21239
	0.807	-3.49746	-3.22437
	0.806	-3.50081	-3.23635
	0.805	-3.5055	-3.24773
	0.804	-3.50953	-3.25911
	0.803	-3.51355	-3.2699
	0.802	-3.51691	-3.28008
	0.801	-3.52026	-3.28847
	0.8	-3.52362	-3.29745
	0.799	-3.5263	-3.30704
	0.798	-3.52831	-3.31722
	0.797	-3.53032	-3.328
	0.796	-3.53301	-3.33818
	0.795	-3.53569	-3.34717
	0.794	-3.5377	-3.35436
	0.793	-3.53971	-3.36215
	0.792	-3.54173	-3.36933
	0.791	-3.54374	-3.37532
	0.79	-3.54709	-3.38131
	0.789	-3.54978	-3.3873
	0.788	-3.55179	-3.39389
	0.787	-3.5538	-3.40168
	0.786	-3.55648	-3.40947
	0.785	-3.55917	-3.41726
	0.784	-3.56252	-3.42265
	0.783	-3.56453	-3.42624
	0.782	-3.5652	-3.42984
	0.781	-3.56655	-3.43403
	0.78	-3.56856	-3.43942
	0.779	-3.5699	-3.4484
	0.778	-3.57258	-3.45679
	0.777	-3.57392	-3.46518
	0.776	-3.57527	-3.47296
	0.775	-3.57728	-3.47955
	0.774	-3.57795	-3.48375
	0.773	-3.57728	-3.48854
	0.772	-3.57661	-3.49094
	0.771	-3.57728	-3.49213
	0.77	-3.57929	-3.49393
	0.769	-3.58332	-3.49693
	0.768	-3.58801	-3.50232
	0.767	-3.59271	-3.5107
	0.766	-3.59539	-3.51969
	0.765	-3.5974	-3.52628
	0.764	-3.59874	-3.52927
	0.763	-3.59941	-3.53107
	0.762	-3.60143	-3.53227
	0.761	-3.60344	-3.53586
	0.76	-3.60545	-3.54185
	0.759	-3.60813	-3.54664
	0.758	-3.61082	-3.55024
	0.757	-3.61216	-3.55383
	0.756	-3.61283	-3.55683
	0.755	-3.61283	-3.56102
	0.754	-3.6135	-3.56521
	0.753	-3.61484	-3.56761
	0.752	-3.61618	-3.57001
	0.751	-3.61685	-3.5724
	0.75	-3.61685	-3.5748
	0.749	-3.61618	-3.57839
	0.748	-3.61753	-3.58139
	0.747	-3.61954	-3.58319
	0.746	-3.62222	-3.58438
	0.745	-3.6249	-3.58438
	0.744	-3.62692	-3.58498
	0.743	-3.62826	-3.58738
	0.742	-3.6296	-3.59037
	0.741	-3.63094	-3.59517
	0.74	-3.63161	-3.59936
	0.739	-3.63295	-3.60175
	0.738	-3.63429	-3.60475
	0.737	-3.63698	-3.60715
	0.736	-3.63899	-3.61134
	0.735	-3.63899	-3.61613
	0.734	-3.63966	-3.61913
	0.733	-3.63966	-3.61913
	0.732	-3.63966	-3.61853
	0.731	-3.641	-3.61913
	0.73	-3.64302	-3.62152
	0.729	-3.6457	-3.62572
	0.728	-3.64704	-3.62811
	0.727	-3.64771	-3.62811
	0.726	-3.6457	-3.62691
	0.725	-3.64436	-3.62572
	0.724	-3.64369	-3.62691
	0.723	-3.64436	-3.63051
	0.722	-3.64637	-3.6347
	0.721	-3.64905	-3.6383
	0.72	-3.65241	-3.64069
	0.719	-3.65442	-3.64069
	0.718	-3.65442	-3.63949
	0.717	-3.65442	-3.63889
	0.716	-3.65442	-3.64129
	0.715	-3.65576	-3.64608
	0.714	-3.6571	-3.65207
	0.713	-3.6571	-3.65567
	0.712	-3.65576	-3.65447
	0.711	-3.65576	-3.65207
	0.71	-3.65643	-3.65087
	0.709	-3.65844	-3.65147
	0.708	-3.66113	-3.65387
	0.707	-3.66381	-3.65627
	0.706	-3.66448	-3.65746
	0.705	-3.66381	-3.65926
	0.704	-3.66247	-3.66046
	0.703	-3.66113	-3.66166
	0.702	-3.66247	-3.66286
	0.701	-3.66515	-3.66405
	0.7	-3.66649	-3.66585
	0.699	-3.66716	-3.66944
	0.698	-3.66716	-3.67244
	0.697	-3.66649	-3.67424
	0.696	-3.66649	-3.67603
	0.695	-3.66783	-3.67663
	0.694	-3.6685	-3.67663
	0.693	-3.66918	-3.67663
	0.692	-3.66918	-3.67663
	0.691	-3.66918	-3.67603
	0.69	-3.66985	-3.67663
	0.689	-3.67052	-3.67663
	0.688	-3.67052	-3.67663
	0.687	-3.66985	-3.67783
	0.686	-3.66918	-3.68023
	0.685	-3.6685	-3.68083
	0.684	-3.6685	-3.68143
	0.683	-3.66985	-3.68023
	0.682	-3.67119	-3.67783
	0.681	-3.67253	-3.67723
	0.68	-3.67454	-3.67903
	0.679	-3.67454	-3.68262
	0.678	-3.67454	-3.68682
	0.677	-3.67454	-3.68981
	0.676	-3.67521	-3.69041
	0.675	-3.67722	-3.69101
	0.674	-3.67924	-3.69221
	0.673	-3.67991	-3.6952
	0.672	-3.68058	-3.697
	0.671	-3.67991	-3.6976
	0.67	-3.67924	-3.6964
	0.669	-3.67722	-3.6952
	0.668	-3.67521	-3.694
	0.667	-3.67387	-3.6958
	0.666	-3.6732	-3.697
	0.665	-3.67387	-3.6994
	0.664	-3.67655	-3.70179
	0.663	-3.67857	-3.70359
	0.662	-3.67924	-3.70359
	0.661	-3.6779	-3.70059
	0.66	-3.67655	-3.6964
	0.659	-3.67588	-3.69281
	0.658	-3.67588	-3.694
	0.657	-3.6779	-3.6976
	0.656	-3.68058	-3.70239
	0.655	-3.68125	-3.70599
	0.654	-3.68058	-3.70539
	0.653	-3.6779	-3.70119
	0.652	-3.67454	-3.6958
	0.651	-3.67387	-3.69161
	0.65	-3.67521	-3.69341
	0.649	-3.6779	-3.70059
	0.648	-3.68058	-3.70898
	0.647	-3.68192	-3.71377
	0.646	-3.68192	-3.71257
	0.645	-3.68125	-3.70778
	0.644	-3.68058	-3.70539
	0.643	-3.67924	-3.70718
	0.642	-3.67924	-3.71138
	0.641	-3.67857	-3.71377
	0.64	-3.67857	-3.71317
	0.639	-3.67857	-3.70958
	0.638	-3.6779	-3.70718
	0.637	-3.6779	-3.70778
	0.636	-3.6779	-3.71018
	0.635	-3.67924	-3.71257
	0.634	-3.68058	-3.71437
	0.633	-3.68259	-3.71437
	0.632	-3.68259	-3.71377
	0.631	-3.68259	-3.71497
	0.63	-3.68125	-3.71617
	0.629	-3.68058	-3.71557
	0.628	-3.68058	-3.71497
	0.627	-3.68125	-3.71377
	0.626	-3.68259	-3.71257
	0.625	-3.68393	-3.71257
	0.624	-3.68595	-3.71257
	0.623	-3.68527	-3.71198
	0.622	-3.68326	-3.71257
	0.621	-3.67991	-3.71257
	0.62	-3.67722	-3.71257
	0.619	-3.67655	-3.71377
	0.618	-3.67924	-3.71557
	0.617	-3.68192	-3.71737
	0.616	-3.68393	-3.71976
	0.615	-3.68393	-3.72036
	0.614	-3.68326	-3.72036
	0.613	-3.68326	-3.72096
	0.612	-3.68393	-3.72096
	0.611	-3.68527	-3.72156
	0.61	-3.68662	-3.72096
	0.609	-3.68796	-3.71976
	0.608	-3.68796	-3.72096
	0.607	-3.68729	-3.72396
	0.606	-3.68595	-3.72815
	0.605	-3.6846	-3.73114
	0.604	-3.68326	-3.73114
	0.603	-3.68259	-3.73055
	0.602	-3.68259	-3.72935
	0.601	-3.6846	-3.72875
	0.6	-3.68729	-3.72815
	0.599	-3.68863	-3.72575
	0.598	-3.6893	-3.72276
	0.597	-3.68863	-3.72156
	0.596	-3.68863	-3.72156
	0.595	-3.6893	-3.72336
	0.594	-3.69131	-3.72575
	0.593	-3.69131	-3.72815
	0.592	-3.68997	-3.72875
	0.591	-3.6893	-3.72875
	0.59	-3.6893	-3.72875
	0.589	-3.69064	-3.72875
	0.588	-3.69265	-3.72815
	0.587	-3.69399	-3.72935
	0.586	-3.69467	-3.72995
	0.585	-3.69534	-3.72995
	0.584	-3.69534	-3.72935
	0.583	-3.69467	-3.72995
	0.582	-3.69467	-3.72935
	0.581	-3.69534	-3.72995
	0.58	-3.69534	-3.72935
	0.579	-3.69534	-3.72995
	0.578	-3.69534	-3.73114
	0.577	-3.69668	-3.73174
	0.576	-3.69869	-3.73174
	0.575	-3.7007	-3.73114
	0.574	-3.7007	-3.73055
	0.573	-3.69936	-3.73294
	0.572	-3.69601	-3.73594
	0.571	-3.69399	-3.73773
	0.57	-3.69467	-3.73594
	0.569	-3.69735	-3.73234
	0.568	-3.7007	-3.73055
	0.567	-3.70271	-3.73174
	0.566	-3.70271	-3.73294
	0.565	-3.70204	-3.73234
	0.564	-3.70271	-3.73114
	0.563	-3.70271	-3.72995
	0.562	-3.70339	-3.73055
	0.561	-3.70406	-3.73234
	0.56	-3.70473	-3.73174
	0.559	-3.70473	-3.72875
	0.558	-3.70406	-3.72635
	0.557	-3.70271	-3.72515
	0.556	-3.70204	-3.72695
	0.555	-3.70204	-3.73174
	0.554	-3.70271	-3.73654
	0.553	-3.70339	-3.73773
	0.552	-3.70473	-3.73654
	0.551	-3.70674	-3.73354
	0.55	-3.70875	-3.73114
	0.549	-3.71009	-3.73114
	0.548	-3.71009	-3.73234
	0.547	-3.71009	-3.73414
	0.546	-3.71076	-3.73534
	0.545	-3.71143	-3.73833
	0.544	-3.71143	-3.74073
	0.543	-3.71009	-3.74193
	0.542	-3.70875	-3.74133
	0.541	-3.70741	-3.73953
	0.54	-3.70741	-3.73953
	0.539	-3.70741	-3.74193
	0.538	-3.70875	-3.74492
	0.537	-3.71009	-3.74672
	0.536	-3.71143	-3.74612
	0.535	-3.71278	-3.74372
	0.534	-3.71412	-3.74073
	0.533	-3.71546	-3.73833
	0.532	-3.71546	-3.73773
	0.531	-3.71546	-3.74013
	0.53	-3.71546	-3.74312
	0.529	-3.71546	-3.74492
	0.528	-3.7168	-3.74492
	0.527	-3.71747	-3.74253
	0.526	-3.71747	-3.74013
	0.525	-3.71747	-3.73833
	0.524	-3.71747	-3.73833
	0.523	-3.71747	-3.73953
	0.522	-3.71747	-3.74013
	0.521	-3.71747	-3.73893
	0.52	-3.71814	-3.73773
	0.519	-3.72016	-3.73594
	0.518	-3.72083	-3.73654
	0.517	-3.7215	-3.74073
	0.516	-3.71948	-3.74492
	0.515	-3.7168	-3.74732
	0.514	-3.71479	-3.74672
	0.513	-3.71546	-3.74372
	0.512	-3.71747	-3.74133
	0.511	-3.71948	-3.74133
	0.51	-3.71948	-3.74253
	0.509	-3.71948	-3.74432
	0.508	-3.72016	-3.74612
	0.507	-3.72217	-3.74612
	0.506	-3.72418	-3.74492
	0.505	-3.72485	-3.74372
	0.504	-3.72418	-3.74133
	0.503	-3.72418	-3.73893
	0.502	-3.72418	-3.73953
	0.501	-3.72485	-3.74193
	0.5	-3.72485	-3.74432
	0.499	-3.72351	-3.74612
	0.498	-3.72217	-3.74612
	0.497	-3.7215	-3.74372
	0.496	-3.72217	-3.74312
	0.495	-3.72351	-3.74372
	0.494	-3.72485	-3.74612
	0.493	-3.72552	-3.74911
	0.492	-3.72485	-3.75211
	0.491	-3.72418	-3.75331
	0.49	-3.72418	-3.75391
	0.489	-3.72418	-3.75391
	0.488	-3.72552	-3.75211
	0.487	-3.72753	-3.75091
	0.486	-3.73089	-3.75151
	0.485	-3.73223	-3.75271
	0.484	-3.7329	-3.75331
	0.483	-3.7329	-3.75451
	0.482	-3.73156	-3.75391
	0.481	-3.73022	-3.75331
	0.48	-3.72955	-3.75271
	0.479	-3.72955	-3.75151
	0.478	-3.72955	-3.75031
	0.477	-3.73089	-3.75031
	0.476	-3.73156	-3.75211
	0.475	-3.73156	-3.7563
	0.474	-3.73156	-3.7599
	0.473	-3.73089	-3.76289
	0.472	-3.73156	-3.76589
	0.471	-3.73223	-3.76428
	0.47	-3.73223	-3.76348
	0.469	-3.73223	-3.76008
	0.468	-3.7329	-3.76223
	0.467	-3.73424	-3.76469
	0.466	-3.73558	-3.76289
	0.465	-3.7376	-3.76289
	0.464	-3.7376	-3.76469
	0.463	-3.73692	-3.76649
	0.462	-3.73625	-3.76649
	0.461	-3.73558	-3.76529
	0.46	-3.73625	-3.76469
	0.459	-3.7376	-3.76529
	0.458	-3.73894	-3.76668
	0.457	-3.74028	-3.76468
	0.456	-3.74095	-3.76427
	0.455	-3.74162	-3.76667
	0.454	-3.74162	-3.76847
	0.453	-3.74162	-3.76425
	0.452	-3.74028	-3.76966
	0.451	-3.74028	-3.77026
	0.45	-3.74162	-3.76966
	0.449	-3.7443	-3.77468
	0.448	-3.74766	-3.77289
	0.447	-3.75034	-3.77667
	0.446	-3.74967	-3.77667
	0.445	-3.74699	-3.77547
	0.444	-3.74564	-3.77367
	0.443	-3.74699	-3.77487
	0.442	-3.749	-3.77247
	0.441	-3.75101	-3.77386
	0.44	-3.75101	-3.77432
	0.439	-3.749	-3.77444
	0.438	-3.74833	-3.77605
	0.437	-3.749	-3.77766
	0.436	-3.74967	-3.77846
	0.435	-3.74967	-3.77446
	0.434	-3.74967	-3.77745
	0.433	-3.74967	-3.77438
	0.432	-3.75034	-3.77224
	0.431	-3.75302	-3.77344
	0.43	-3.75504	-3.77464
	0.429	-3.75638	-3.77524
	0.428	-3.75772	-3.77464
	0.427	-3.75906	-3.77284
	0.426	-3.7604	-3.77105
	0.425	-3.76241	-3.77356
	0.424	-3.76443	-3.77368
	0.423	-3.76577	-3.77398
	0.422	-3.76577	-3.77434
	0.421	-3.76443	-3.77588
	0.42	-3.76174	-3.77512
	0.419	-3.75705	-3.77536
	0.418	-3.75682	-3.77524
	0.417	-3.75199	-3.77488
	0.416	-3.75138	-3.77464
	0.415	-3.75742	-3.77446
	0.414	-3.75923	-3.77452
	0.413	-3.76225	-3.77446
	0.412	-3.75863	-3.77785
	0.411	-3.75464	-3.77458
	0.41	-3.75585	-3.77464
	0.409	-3.75887	-3.77446
	0.408	-3.7567	-3.77685
	0.407	-3.75633	-3.77585
	0.406	-3.75923	-3.77785
	0.405	-3.75549	-3.77458
	0.404	-3.7576	-3.77709
	0.403	-3.75856	-3.77598
	0.402	-3.75956	-3.77619
	0.401	-3.75656	-3.77785
	0.4	-3.75756	-3.77865
	0.401	-3.75558	-3.75852
	0.402	-3.71782	-3.73497
	0.403	-3.6841	-3.69497
	0.404	-3.65851	-3.64865
	0.405	-3.6609	-3.62921
	0.406	-3.65791	-3.62432
	0.407	-3.65651	-3.59932
	0.408	-3.65338	-3.57644
	0.409	-3.65043	-3.56584
	0.41	-3.64892	-3.55565
	0.411	-3.64781	-3.55197
	0.412	-3.64699	-3.5454
	0.413	-3.64504	-3.5429
	0.414	-3.64486	-3.53844
	0.415	-3.64374	-3.53505
	0.416	-3.64253	-3.53457
	0.417	-3.64051	-3.5343
	0.418	-3.63945	-3.53352
	0.419	-3.63842	-3.52943
	0.42	-3.63745	-3.52771
	0.421	-3.63645	-3.52715
	0.422	-3.63447	-3.52175
	0.423	-3.63245	-3.51636
	0.424	-3.63042	-3.51274
	0.425	-3.6284	-3.51144
	0.426	-3.62539	-3.5115
	0.427	-3.62236	-3.50842
	0.428	-3.62034	-3.50652
	0.429	-3.61832	-3.50506
	0.43	-3.6163	-3.50443
	0.431	-3.61529	-3.50224
	0.432	-3.61466	-3.50126
	0.433	-3.61353	-3.50402
	0.434	-3.61205	-3.50289
	0.435	-3.61178	-3.49875
	0.436	-3.61045	-3.49961
	0.437	-3.60916	-3.49649
	0.438	-3.60808	-3.49849
	0.439	-3.60781	-3.49655
	0.44	-3.60612	-3.49229
	0.441	-3.60344	-3.48841
	0.442	-3.6021	-3.4931
	0.443	-3.60009	-3.4919
	0.444	-3.59941	-3.48847
	0.445	-3.59874	-3.48671
	0.446	-3.59673	-3.48471
	0.447	-3.59606	-3.48232
	0.448	-3.59472	-3.48052
	0.449	-3.59271	-3.47852
	0.45	-3.59002	-3.47853
	0.451	-3.58667	-3.47754
	0.452	-3.58332	-3.47615
	0.453	-3.5813	-3.47496
	0.454	-3.5813	-3.47695
	0.455	-3.58197	-3.47835
	0.456	-3.5813	-3.47835
	0.457	-3.57795	-3.47695
	0.458	-3.57325	-3.47456
	0.459	-3.56923	-3.47356
	0.46	-3.56655	-3.47356
	0.461	-3.56655	-3.47296
	0.462	-3.56722	-3.47237
	0.463	-3.56722	-3.47177
	0.464	-3.56655	-3.47117
	0.465	-3.56453	-3.47117
	0.466	-3.56252	-3.47237
	0.467	-3.56051	-3.47177
	0.468	-3.55917	-3.46997
	0.469	-3.5585	-3.46757
	0.47	-3.5585	-3.46398
	0.471	-3.55783	-3.46039
	0.472	-3.55581	-3.45799
	0.473	-3.5538	-3.45679
	0.474	-3.55246	-3.45799
	0.475	-3.55179	-3.45859
	0.476	-3.55246	-3.45859
	0.477	-3.5538	-3.45739
	0.478	-3.5538	-3.45619
	0.479	-3.55246	-3.45559
	0.48	-3.55112	-3.45559
	0.481	-3.54911	-3.4538
	0.482	-3.54776	-3.4514
	0.483	-3.54709	-3.44781
	0.484	-3.54642	-3.44601
	0.485	-3.54374	-3.44721
	0.486	-3.5424	-3.4496
	0.487	-3.54106	-3.4508
	0.488	-3.53971	-3.4514
	0.489	-3.53904	-3.4502
	0.49	-3.5377	-3.449
	0.491	-3.53569	-3.4484
	0.492	-3.53368	-3.4496
	0.493	-3.53301	-3.4502
	0.494	-3.53301	-3.4496
	0.495	-3.53301	-3.44721
	0.496	-3.53234	-3.44481
	0.497	-3.53099	-3.44361
	0.498	-3.52898	-3.44241
	0.499	-3.52697	-3.44002
	0.5	-3.52563	-3.43702
	0.501	-3.52429	-3.43463
	0.502	-3.52295	-3.43283
	0.503	-3.52295	-3.43343
	0.504	-3.52227	-3.43403
	0.505	-3.52093	-3.43163
	0.506	-3.51892	-3.42864
	0.507	-3.51758	-3.42684
	0.508	-3.51691	-3.42684
	0.509	-3.51691	-3.43043
	0.51	-3.51758	-3.43283
	0.511	-3.51758	-3.43163
	0.512	-3.51691	-3.42864
	0.513	-3.5149	-3.42444
	0.514	-3.51221	-3.42085
	0.515	-3.50953	-3.41965
	0.516	-3.50819	-3.42025
	0.517	-3.50685	-3.42265
	0.518	-3.50819	-3.42384
	0.519	-3.50819	-3.42384
	0.52	-3.50886	-3.42145
	0.521	-3.50752	-3.41965
	0.522	-3.5055	-3.41965
	0.523	-3.50349	-3.42085
	0.524	-3.50282	-3.42205
	0.525	-3.50215	-3.42265
	0.526	-3.50349	-3.42265
	0.527	-3.50483	-3.42205
	0.528	-3.50483	-3.42145
	0.529	-3.50282	-3.42025
	0.53	-3.50014	-3.41845
	0.531	-3.49678	-3.41845
	0.532	-3.4941	-3.41845
	0.533	-3.49343	-3.41845
	0.534	-3.49343	-3.41785
	0.535	-3.49276	-3.41606
	0.536	-3.49209	-3.41666
	0.537	-3.49075	-3.41785
	0.538	-3.48874	-3.42085
	0.539	-3.48739	-3.42384
	0.54	-3.48672	-3.42444
	0.541	-3.48605	-3.42205
	0.542	-3.48471	-3.41965
	0.543	-3.48337	-3.41666
	0.544	-3.48136	-3.41486
	0.545	-3.48002	-3.41426
	0.546	-3.48069	-3.41426
	0.547	-3.48203	-3.41246
	0.548	-3.48203	-3.41186
	0.549	-3.47934	-3.41007
	0.55	-3.47532	-3.40827
	0.551	-3.46928	-3.40647
	0.552	-3.46794	-3.40468
	0.553	-3.46928	-3.40468
	0.554	-3.47264	-3.40647
	0.555	-3.47666	-3.41007
	0.556	-3.47934	-3.41306
	0.557	-3.47934	-3.41366
	0.558	-3.47934	-3.41246
	0.559	-3.47733	-3.41127
	0.56	-3.47599	-3.40947
	0.561	-3.47331	-3.40947
	0.562	-3.46995	-3.40947
	0.563	-3.4666	-3.40947
	0.564	-3.46459	-3.40947
	0.565	-3.46392	-3.41007
	0.566	-3.46526	-3.40827
	0.567	-3.4666	-3.40587
	0.568	-3.46727	-3.40288
	0.569	-3.4666	-3.40168
	0.57	-3.46526	-3.40348
	0.571	-3.46459	-3.40647
	0.572	-3.46392	-3.40767
	0.573	-3.46325	-3.40647
	0.574	-3.46392	-3.40348
	0.575	-3.46459	-3.40108
	0.576	-3.46459	-3.40108
	0.577	-3.46459	-3.40348
	0.578	-3.46392	-3.40528
	0.579	-3.46325	-3.40468
	0.58	-3.46325	-3.40288
	0.581	-3.46325	-3.39988
	0.582	-3.4619	-3.39869
	0.583	-3.45922	-3.39928
	0.584	-3.45587	-3.40108
	0.585	-3.45385	-3.40228
	0.586	-3.45318	-3.40348
	0.587	-3.45385	-3.40228
	0.588	-3.45453	-3.39988
	0.589	-3.45385	-3.39809
	0.59	-3.45318	-3.39749
	0.591	-3.45251	-3.39809
	0.592	-3.45251	-3.39869
	0.593	-3.45318	-3.39809
	0.594	-3.45251	-3.39629
	0.595	-3.45117	-3.39449
	0.596	-3.45251	-3.3927
	0.597	-3.45453	-3.3909
	0.598	-3.45587	-3.3891
	0.599	-3.45587	-3.3891
	0.6	-3.45318	-3.3909
	0.601	-3.4505	-3.39329
	0.602	-3.44849	-3.39449
	0.603	-3.44715	-3.39449
	0.604	-3.44715	-3.3921
	0.605	-3.44715	-3.3909
	0.606	-3.44782	-3.3891
	0.607	-3.44849	-3.3879
	0.608	-3.44849	-3.38551
	0.609	-3.44715	-3.38431
	0.61	-3.44581	-3.38251
	0.611	-3.44513	-3.38131
	0.612	-3.44581	-3.38012
	0.613	-3.44782	-3.38012
	0.614	-3.44782	-3.38072
	0.615	-3.44446	-3.38012
	0.616	-3.44111	-3.38012
	0.617	-3.4391	-3.37952
	0.618	-3.43977	-3.37892
	0.619	-3.44178	-3.38131
	0.62	-3.44446	-3.38251
	0.621	-3.44581	-3.38251
	0.622	-3.44513	-3.38191
	0.623	-3.44648	-3.38072
	0.624	-3.44849	-3.38012
	0.625	-3.44983	-3.37832
	0.626	-3.44983	-3.37473
	0.627	-3.44849	-3.37113
	0.628	-3.44446	-3.36814
	0.629	-3.44245	-3.36814
	0.63	-3.44178	-3.37053
	0.631	-3.44245	-3.37353
	0.632	-3.44379	-3.37473
	0.633	-3.44446	-3.37532
	0.634	-3.44312	-3.37353
	0.635	-3.44178	-3.37233
	0.636	-3.43977	-3.37113
	0.637	-3.43843	-3.36933
	0.638	-3.43776	-3.36814
	0.639	-3.43709	-3.36694
	0.64	-3.43641	-3.36574
	0.641	-3.43709	-3.36634
	0.642	-3.43843	-3.36754
	0.643	-3.44044	-3.36754
	0.644	-3.44111	-3.36754
	0.645	-3.44044	-3.36514
	0.646	-3.43843	-3.36215
	0.647	-3.43574	-3.36035
	0.648	-3.43373	-3.35855
	0.649	-3.43306	-3.35616
	0.65	-3.43239	-3.35196
	0.651	-3.43239	-3.34597
	0.652	-3.43172	-3.34118
	0.653	-3.42971	-3.34118
	0.654	-3.42971	-3.34358
	0.655	-3.42904	-3.34657
	0.656	-3.42971	-3.34837
	0.657	-3.43172	-3.34897
	0.658	-3.43239	-3.34957
	0.659	-3.43105	-3.35017
	0.66	-3.42904	-3.34897
	0.661	-3.42568	-3.34597
	0.662	-3.42367	-3.34298
	0.663	-3.423	-3.33938
	0.664	-3.42434	-3.33759
	0.665	-3.42568	-3.33579
	0.666	-3.42568	-3.33399
	0.667	-3.42434	-3.33339
	0.668	-3.423	-3.33279
	0.669	-3.42099	-3.33279
	0.67	-3.42032	-3.33279
	0.671	-3.42032	-3.3316
	0.672	-3.42032	-3.3304
	0.673	-3.42099	-3.3274
	0.674	-3.42099	-3.32501
	0.675	-3.42032	-3.32261
	0.676	-3.41897	-3.32201
	0.677	-3.41696	-3.32141
	0.678	-3.41562	-3.32141
	0.679	-3.41562	-3.31961
	0.68	-3.41629	-3.31722
	0.681	-3.41629	-3.31482
	0.682	-3.41562	-3.31303
	0.683	-3.41361	-3.31003
	0.684	-3.41025	-3.30763
	0.685	-3.40824	-3.30464
	0.686	-3.4069	-3.30344
	0.687	-3.4069	-3.30404
	0.688	-3.40824	-3.30404
	0.689	-3.40891	-3.30284
	0.69	-3.40824	-3.30045
	0.691	-3.40757	-3.29745
	0.692	-3.40556	-3.29505
	0.693	-3.40422	-3.29326
	0.694	-3.40288	-3.29026
	0.695	-3.40153	-3.28667
	0.696	-3.40153	-3.28427
	0.697	-3.4022	-3.28307
	0.698	-3.40086	-3.28487
	0.699	-3.39952	-3.28607
	0.7	-3.39751	-3.28487
	0.701	-3.3955	-3.28248
	0.702	-3.39416	-3.27888
	0.703	-3.39348	-3.27589
	0.704	-3.39214	-3.27409
	0.705	-3.3908	-3.27169
	0.706	-3.39013	-3.2687
	0.707	-3.38946	-3.2663
	0.708	-3.38946	-3.2651
	0.709	-3.38946	-3.26391
	0.71	-3.38879	-3.26211
	0.711	-3.38812	-3.25911
	0.712	-3.38678	-3.25552
	0.713	-3.38543	-3.25372
	0.714	-3.38476	-3.25492
	0.715	-3.38409	-3.25432
	0.716	-3.38409	-3.25193
	0.717	-3.38476	-3.24773
	0.718	-3.38409	-3.24294
	0.719	-3.38141	-3.23994
	0.72	-3.37671	-3.23875
	0.721	-3.37269	-3.23695
	0.722	-3.37001	-3.23336
	0.723	-3.36934	-3.22916
	0.724	-3.36934	-3.22377
	0.725	-3.37135	-3.21778
	0.726	-3.37202	-3.21419
	0.727	-3.37202	-3.21179
	0.728	-3.36934	-3.2082
	0.729	-3.36397	-3.2058
	0.73	-3.35927	-3.204
	0.731	-3.35659	-3.20281
	0.732	-3.35592	-3.20101
	0.733	-3.35525	-3.19741
	0.734	-3.35458	-3.19262
	0.735	-3.35324	-3.18903
	0.736	-3.35123	-3.18843
	0.737	-3.34854	-3.18903
	0.738	-3.34586	-3.18903
	0.739	-3.3425	-3.18543
	0.74	-3.34049	-3.18064
	0.741	-3.33982	-3.17525
	0.742	-3.33848	-3.17046
	0.743	-3.33647	-3.16626
	0.744	-3.33446	-3.16207
	0.745	-3.33043	-3.15848
	0.746	-3.32708	-3.15608
	0.747	-3.32439	-3.15428
	0.748	-3.32104	-3.15069
	0.749	-3.31903	-3.1453
	0.75	-3.31702	-3.13871
	0.751	-3.31567	-3.13212
	0.752	-3.31567	-3.12673
	0.753	-3.31567	-3.12314
	0.754	-3.31366	-3.12074
	0.755	-3.31098	-3.11774
	0.756	-3.30561	-3.11355
	0.757	-3.30226	-3.10756
	0.758	-3.29957	-3.10037
	0.759	-3.29756	-3.09438
	0.76	-3.29622	-3.09079
	0.761	-3.29354	-3.08839
	0.762	-3.29018	-3.08719
	0.763	-3.2875	-3.0842
	0.764	-3.28482	-3.08001
	0.765	-3.28146	-3.07461
	0.766	-3.27878	-3.06982
	0.767	-3.27744	-3.06443
	0.768	-3.27677	-3.05904
	0.769	-3.27543	-3.05185
	0.77	-3.27341	-3.04406
	0.771	-3.26939	-3.03628
	0.772	-3.26537	-3.02969
	0.773	-3.26134	-3.0249
	0.774	-3.25866	-3.0195
	0.775	-3.2553	-3.01411
	0.776	-3.25195	-3.00812
	0.777	-3.2486	-3.00153
	0.778	-3.24524	-2.99614
	0.779	-3.24122	-2.99075
	0.78	-3.23786	-2.98416
	0.781	-3.23451	-2.97757
	0.782	-3.23116	-2.97098
	0.783	-3.2278	-2.9632
	0.784	-3.22378	-2.95601
	0.785	-3.22176	-2.94762
	0.786	-3.21908	-2.94043
	0.787	-3.21707	-2.93504
	0.788	-3.21439	-2.92965
	0.789	-3.21103	-2.92366
	0.79	-3.20634	-2.91587
	0.791	-3.20231	-2.90629
	0.792	-3.19762	-2.89611
	0.793	-3.19359	-2.88652
	0.794	-3.19024	-2.87754
	0.795	-3.18621	-2.86975
	0.796	-3.18152	-2.86136
	0.797	-3.17548	-2.85298
	0.798	-3.16944	-2.84459
	0.799	-3.16341	-2.835
	0.8	-3.15871	-2.82602
	0.801	-3.15469	-2.81584
	0.802	-3.15133	-2.80445
	0.803	-3.14999	-2.79188
	0.804	-3.14798	-2.77989
	0.805	-3.14664	-2.76911
	0.806	-3.14261	-2.75893
	0.807	-3.13725	-2.74934
	0.808	-3.13121	-2.73916
	0.809	-3.12517	-2.72778
	0.81	-3.11981	-2.7164
	0.811	-3.11645	-2.70322
	0.812	-3.1131	-2.68944
	0.813	-3.11041	-2.67626
	0.814	-3.10505	-2.66189
	0.815	-3.09968	-2.64811
	0.816	-3.09297	-2.63433
	0.817	-3.08694	-2.61996
	0.818	-3.0809	-2.60678
	0.819	-3.0762	-2.593
	0.82	-3.07151	-2.57802
	0.821	-3.06748	-2.56245
	0.822	-3.06212	-2.54568
	0.823	-3.05675	-2.5295
	0.824	-3.05071	-2.51333
	0.825	-3.04468	-2.49716
	0.826	-3.03864	-2.48038
	0.827	-3.03193	-2.46361
	0.828	-3.02523	-2.44564
	0.829	-3.01852	-2.42707
	0.83	-3.01181	-2.4079
	0.831	-3.00443	-2.38753
	0.832	-2.99705	-2.36657
	0.833	-2.989	-2.3456
	0.834	-2.98028	-2.32464
	0.835	-2.97223	-2.30367
	0.836	-2.96418	-2.28211
	0.837	-2.95748	-2.25994
	0.838	-2.95077	-2.23658
	0.839	-2.94406	-2.21262
	0.84	-2.93668	-2.18806
	0.841	-2.92796	-2.1635
	0.842	-2.91857	-2.13894
	0.843	-2.90851	-2.11438
	0.844	-2.89912	-2.08922
	0.845	-2.88973	-2.06346
	0.846	-2.87967	-2.03651
	0.847	-2.87027	-2.00835
	0.848	-2.85954	-1.9796
	0.849	-2.84881	-1.95025
	0.85	-2.83674	-1.9203
	0.851	-2.82533	-1.89094
	0.852	-2.81326	-1.86099
	0.853	-2.80051	-1.82984
	0.854	-2.78777	-1.79869
	0.855	-2.77435	-1.76754
	0.856	-2.76027	-1.7358
	0.857	-2.74685	-1.70285
	0.858	-2.73344	-1.6705
	0.859	-2.72002	-1.63696
	0.86	-2.70727	-1.60221
	0.861	-2.69319	-1.56807
	0.862	-2.6791	-1.53273
	0.863	-2.66502	-1.49798
	0.864	-2.64959	-1.46264
	0.865	-2.63349	-1.4273
	0.866	-2.61672	-1.39136
	0.867	-2.59928	-1.35542
	0.868	-2.58251	-1.31828
	0.869	-2.56574	-1.28174
	0.87	-2.54897	-1.2458
	0.871	-2.5322	-1.20985
	0.872	-2.51476	-1.17391
	0.873	-2.49732	-1.13797
	0.874	-2.47988	-1.10143
	0.875	-2.46177	-1.06489
	0.876	-2.44232	-1.02895
	0.877	-2.42286	-0.99301
	0.878	-2.40274	-0.95767
	0.879	-2.38329	-0.92172
	0.88	-2.36383	-0.88698
	0.881	-2.34371	-0.85164
	0.882	-2.32292	-0.81689
	0.883	-2.30212	-0.78215
	0.884	-2.28066	-0.74801
	0.885	-2.25986	-0.71446
	0.886	-2.23974	-0.68092
	0.887	-2.21895	-0.64797
	0.888	-2.19748	-0.61502
	0.889	-2.17669	-0.58334
	0.89	-2.15589	-0.55219
	0.891	-2.13376	-0.52152
	0.892	-2.11229	-0.49121
	0.893	-2.08948	-0.46167
	0.894	-2.06668	-0.4328
	0.895	-2.04387	-0.40459
	0.896	-2.02039	-0.37721
	0.897	-1.99759	-0.35043
	0.898	-1.97478	-0.32408
	0.899	-1.95265	-0.29844
	0.9	-1.92984	-0.2737
	0.901	-1.9077	-0.24974
	0.902	-1.88423	-0.22662
	0.903	-1.86142	-0.20451
	0.904	-1.83794	-0.18301
	0.905	-1.81379	-0.16216
	0.906	-1.79032	-0.14221
	0.907	-1.76617	-0.12281
	0.908	-1.74269	-0.10388
	0.909	-1.71988	-0.08579
	0.91	-1.69641	-0.06847
	0.911	-1.67293	-0.05185
	0.912	-1.64878	-0.03616
	0.913	-1.6253	-0.02111
	0.914	-1.60183	-0.00672
	0.915	-1.57835	0.00695
	0.916	-1.5542	0.02007
	0.917	-1.53072	0.03283
	0.918	-1.50725	0.04522
	0.919	-1.48377	0.05696
	0.92	-1.46029	0.06768
	0.921	-1.43614	0.07763
	0.922	-1.41267	0.08667
	0.923	-1.38852	0.0953
	0.924	-1.36504	0.10368
	0.925	-1.34156	0.11165
	0.926	-1.31742	0.1192
	0.927	-1.29394	0.12633
	0.928	-1.27046	0.13286
	0.929	-1.24765	0.13891
	0.93	-1.22485	0.14448
	0.931	-1.20204	0.14981
	0.932	-1.17856	0.15466
	0.933	-1.15576	0.15933
	0.934	-1.13295	0.16377
	0.935	-1.10947	0.16772
	0.936	-1.08667	0.17137
	0.937	-1.06386	0.17503
	0.938	-1.04105	0.17832
	0.939	-1.01892	0.18144
	0.94	-0.99678	0.18437
	0.941	-0.97532	0.18683
	0.942	-0.95318	0.18905
	0.943	-0.93172	0.19132
	0.944	-0.90958	0.19336
	0.945	-0.88744	0.19528
	0.946	-0.86598	0.19689
	0.947	-0.84451	0.19827
	0.948	-0.82305	0.19935
	0.949	-0.80225	0.20049
	0.95	-0.78146	0.20157
	0.951	-0.76067	0.2024
	0.952	-0.73987	0.20312
	0.953	-0.71908	0.20396
	0.954	-0.69895	0.20456
	0.955	-0.6795	0.20516
	0.956	-0.65985	0.2057
	0.957	-0.64033	0.20594
	0.958	-0.62088	0.20612
	0.959	-0.60162	0.20642
	0.96	-0.58257	0.20648
	0.961	-0.56366	0.20654
	0.962	-0.54514	0.20666
	0.963	-0.5269	0.20672
	0.964	-0.50885	0.2066
	0.965	-0.49115	0.20636
	0.966	-0.47371	0.20612
	0.967	-0.4564	0.206
	0.968	-0.43936	0.20618
	0.969	-0.42246	0.20654
	0.97	-0.40569	0.20672
	0.971	-0.38932	0.20648
	0.972	-0.37322	0.20594
	0.973	-0.35746	0.20516
	0.974	-0.3419	0.20456
	0.975	-0.3266	0.2042
	0.976	-0.31138	0.20384
	0.977	-0.29628	0.20336
	0.978	-0.28146	0.20282
	0.979	-0.26717	0.20222
	0.98	-0.25315	0.20163
	0.981	-0.23967	0.20115
	0.982	-0.22639	0.20073
	0.983	-0.21324	0.20013
	0.984	-0.20043	0.19959
	0.985	-0.18802	0.19929
	0.986	-0.17574	0.19887
	0.987	-0.1638	0.19851
	0.988	-0.15207	0.19833
	0.989	-0.1406	0.19785
	0.99	-0.12939	0.19731
	0.991	-0.11859	0.19683
	0.992	-0.108	0.19623
	0.993	-0.0976	0.19558
	0.994	-0.08754	0.19516
	0.995	-0.07754	0.19474
	0.996	-0.06775	0.19426
	0.997	-0.05831	0.19378
	0.998	-0.0491	0.1933
	0.999	-0.04017	0.19264
	1	-0.03165	0.1921
	1.001	-0.02334	0.19174
	1.002	-0.01517	0.19126
	1.003	-0.00727	0.19084
	1.004	0.000423666	0.19048
	1.005	0.00787	0.18988
	1.006	0.01507	0.18917
	1.007	0.02203	0.18857
	1.008	0.02888	0.18791
	1.009	0.03565	0.18743
	1.01	0.04213	0.18713
	1.011	0.04837	0.18671
	1.012	0.05446	0.18623
	1.013	0.06024	0.18587
	1.014	0.0659	0.18551
	1.015	0.07144	0.18503
	1.016	0.07667	0.18461
	1.017	0.0817	0.18431
	1.018	0.08666	0.18377
	1.019	0.09129	0.18312
	1.02	0.09592	0.18234
	1.021	0.10042	0.18132
	1.022	0.10471	0.18054
	1.023	0.10887	0.18054
	1.024	0.11296	0.18054
	1.025	0.11692	0.18072
	1.026	0.12061	0.18072
	1.027	0.12409	0.1803
	1.028	0.12731	0.17976
	1.029	0.13027	0.1794
	1.03	0.13335	0.1791
	1.031	0.13657	0.17868
	1.032	0.13979	0.17832
	1.033	0.14294	0.1779
	1.034	0.1459	0.17724
	1.035	0.14858	0.17689
	1.036	0.15113	0.17689
	1.037	0.15361	0.17677
	1.038	0.15602	0.17665
	1.039	0.15824	0.17653
	1.04	0.16052	0.17605
	1.041	0.16273	0.17557
	1.042	0.16481	0.17521
	1.043	0.16689	0.17479
	1.044	0.16897	0.17443
	1.045	0.17078	0.17419
	1.046	0.17259	0.17401
	1.047	0.17447	0.17371
	1.048	0.17615	0.17347
	1.049	0.17776	0.17329

## Sheet: Figure 1b
Figure 1b APEFCs tests	Pt				MCS
	I / A cm-2	E / V	P / W cm-2		I / A cm-2	E / V	P / W cm-2
	3.0004	0.11675	0.3503		3.59675	0.17113	0.61551
	2.7963	0.27638	0.77282		3.394	0.24038	0.81585
	2.5995	0.35426	0.92091		3.1995	0.28628	0.91595
	2.3994	0.41061	0.9852		2.999	0.3353	1.00556
	2.1993	0.45881	1.0091		2.7995	0.37781	1.05768
	1.9992	0.50426	1.0081		2.59925	0.41638	1.08228
	1.7994	0.54721	0.98467		2.39953	0.45191	1.08437
	1.5991	0.58767	0.93971		2.19923	0.48404	1.06451
	1.3996	0.62662	0.877		1.99958	0.51482	1.02942
	1.2002	0.66348	0.79631		1.79903	0.54743	0.98484
	0.99961	0.70029	0.70002		1.59885	0.57576	0.92055
	0.79989	0.73584	0.58859		1.39973	0.60625	0.84858
	0.59962	0.77184	0.46281		1.19972	0.63794	0.76535
	0.39953	0.80969	0.3235		0.99997	0.67	0.66998
	0.20074	0.85656	0.17195		0.79997	0.70258	0.56205
	0.09913	0.8929	0.08851		0.59983	0.73751	0.44238
	0.0242	0.94758	0.02293		0.39913	0.775	0.30932
	0.00134	1.0241	0.00138		0.20128	0.82071	0.16519
					0.10118	0.85194	0.0862
					0.02401	0.89492	0.02149
					0.0029	0.93469	0.00271

## Sheet: Figure 1c
Figure 1c APEFCs tests	Pt				MCS
	I / A cm-2	E / V	P / W cm-2		I / A cm-2	E / V	P / W cm-2
	2.3999	0.11017	0.26438		3	0.19484	0.58452
	2.2003	0.20324	0.4472		2.7996	0.27834	0.77925
	1.9991	0.2843	0.56834		2.5991	0.33222	0.86348
	1.7996	0.35604	0.64071		2.3996	0.37462	0.89894
	1.5996	0.42068	0.6729		2.199	0.41837	0.92
	1.4002	0.48052	0.67281		1.9993	0.45554	0.91074
	1.1992	0.53974	0.64726		1.7991	0.49232	0.88574
	0.99962	0.5963	0.59608		1.599	0.52785	0.84404
	0.79959	0.65301	0.52214		1.3995	0.56309	0.78802
	0.59886	0.71098	0.42578		1.2	0.59802	0.71763
	0.39909	0.77309	0.30853		0.99989	0.63318	0.63311
	0.20081	0.84112	0.16891		0.7998	0.66947	0.53545
	0.10002	0.89064	0.08908		0.60006	0.7061	0.4237
	0.02727	0.95004	0.02591		0.39896	0.74893	0.29879
	0.00191	1.0041	0.00192		0.20065	0.79841	0.1602
					0.10001	0.83343	0.08335
					0.02454	0.87657	0.02151
					0.0027	0.90741	0.00245

## Sheet: Figure 1d
Fugure 1d performance comparsions	RDE kinetic current densities at 0.85 V / mA cm-2
	1 M NaOH/H2O		1 M NaOD/D2O
	Pt	MCS	Pt	MCS
	13.4±1.14	3.3±0.41	7.1±0.54	1.7±0.25
	APEFC peak power densities / W cm-2
	100% RH		50% RH
	Pt	MCS	Pt	MCS
	1.0±0.06	1.1±0.09	0.67±0.04	0.92±0.06

## Sheet: Figure 2a
Figure 2a MCS synchrotron XRD pattern	2θ / degree	Intensity
	7.0048	179.934
	7.0184	179.733
	7.032	179.163
	7.0456	178.441
	7.0592	178.43
	7.0728	179.03
	7.0864	179.704
	7.1	178.425
	7.1136	177.818
	7.1272	178.321
	7.1408	178.553
	7.1544	178.384
	7.168	178.186
	7.1816	177.592
	7.1952	177.481
	7.2088	177.793
	7.2224	178.885
	7.236	178.963
	7.2496	179.13
	7.2632	179.733
	7.2768	179.975
	7.2904	178.623
	7.304	178.329
	7.3176	177.936
	7.3312	177.977
	7.3448	178.203
	7.3584	178.449
	7.372	177.461
	7.3856	177.355
	7.3992	177.672
	7.4128	178.44
	7.4264	178.159
	7.44	177.958
	7.4536	177.909
	7.4672	178.156
	7.4808	178.041
	7.4944	176.922
	7.508	177.925
	7.5216	179.702
	7.5352	179.249
	7.5488	178.817
	7.5624	178.461
	7.576	178.508
	7.5896	179.43
	7.6032	179.075
	7.6168	178.601
	7.6304	178.666
	7.644	179.532
	7.6576	179.639
	7.6712	179.488
	7.6848	178.902
	7.6984	178.907
	7.712	179.779
	7.7256	178.937
	7.7392	178.297
	7.7528	178.726
	7.7664	179.415
	7.78	179.36
	7.7936	180.121
	7.8072	178.943
	7.8208	179.66
	7.8344	180.425
	7.848	181.067
	7.8616	180.647
	7.8752	180.084
	7.8888	180.103
	7.9024	180.861
	7.916	181.195
	7.9296	181.372
	7.9432	183.115
	7.9568	184.115
	7.9704	185.075
	7.984	186.2
	7.9976	185.831
	8.0112	186.106
	8.0248	187.324
	8.0384	189.024
	8.052	191.765
	8.0656	193.758
	8.0792	195.203
	8.0928	196.957
	8.1064	201.127
	8.12	206.352
	8.1336	209.997
	8.1472	215.212
	8.1608	218.194
	8.1744	222.071
	8.188	226.615
	8.2016	228.872
	8.2152	229.348
	8.2288	229.617
	8.2424	230.015
	8.256	228.931
	8.2696	226.279
	8.2832	222.946
	8.2968	218.388
	8.3104	213.632
	8.324	209.734
	8.3376	206.119
	8.3512	202.326
	8.3648	198.788
	8.3784	196.423
	8.392	194.773
	8.4056	192.602
	8.4192	191.359
	8.4328	189.18
	8.4464	187.792
	8.46	187.968
	8.4736	186.897
	8.4872	187.19
	8.5008	186.191
	8.5144	185.748
	8.528	185.561
	8.5416	184.64
	8.5552	183.638
	8.5688	183.302
	8.5824	184.769
	8.596	184.655
	8.6096	184.379
	8.6232	183.748
	8.6368	184.298
	8.6504	184.143
	8.664	184.224
	8.6776	184.537
	8.6912	184.339
	8.7048	184.014
	8.7184	184.312
	8.732	184.763
	8.7456	184.087
	8.7592	183.08
	8.7728	183.531
	8.7864	184.441
	8.8	184.092
	8.8136	183.012
	8.8272	183.558
	8.8408	183.326
	8.8544	182.7
	8.868	182.982
	8.8816	183.806
	8.8952	183.538
	8.9088	182.845
	8.9224	182.949
	8.936	184.212
	8.9496	184.218
	8.9632	184.834
	8.9768	184.08
	8.9904	184.994
	9.004	186.15
	9.0176	184.965
	9.0312	183.973
	9.0448	183.573
	9.0584	183.53
	9.072	183.782
	9.0856	183.01
	9.0992	183.388
	9.1128	182.848
	9.1264	183.681
	9.14	184.596
	9.1536	183.612
	9.1672	184.431
	9.1808	184.595
	9.1944	185.958
	9.208	183.896
	9.2216	183.413
	9.2352	183.302
	9.2488	183.326
	9.2624	183.886
	9.276	183.906
	9.2896	184.404
	9.3032	183.981
	9.3168	183.576
	9.3304	184.07
	9.344	184.723
	9.3576	185.251
	9.3712	184.986
	9.3848	185.144
	9.3984	184.123
	9.412	183.517
	9.4256	182.745
	9.4392	182.736
	9.4528	183.297
	9.4664	184.15
	9.48	185.138
	9.4936	185.651
	9.5072	185.418
	9.5208	185.109
	9.5344	185.536
	9.548	185.55
	9.5616	184.144
	9.5752	183.845
	9.5888	183.36
	9.6024	183.429
	9.616	183.43
	9.6296	183.687
	9.6432	184.816
	9.6568	184.993
	9.6704	185.351
	9.684	185.036
	9.6976	184.351
	9.7112	182.908
	9.7248	183.751
	9.7384	184.216
	9.752	184.219
	9.7656	185.194
	9.7792	184.004
	9.7928	184.575
	9.8064	184.186
	9.82	183.566
	9.8336	183.637
	9.8472	183.134
	9.8608	182.722
	9.8744	182.319
	9.888	182.164
	9.9016	182.71
	9.9152	183.87
	9.9288	184.155
	9.9424	183.503
	9.956	182.714
	9.9696	182.994
	9.9832	182.788
	9.9968	182.508
	10.0104	182.195
	10.024	183.473
	10.0376	183.735
	10.0512	183.168
	10.0648	182.555
	10.0784	182.665
	10.092	182.378
	10.1056	182.58
	10.1192	182.649
	10.1328	182.698
	10.1464	182.005
	10.16	181.7
	10.1736	180.702
	10.1872	181.177
	10.2008	181.504
	10.2144	181.29
	10.228	181.457
	10.2416	182.627
	10.2552	181.53
	10.2688	182.19
	10.2824	183.376
	10.296	182.149
	10.3096	181.508
	10.3232	181.431
	10.3368	181.99
	10.3504	182.651
	10.364	182.919
	10.3776	182.826
	10.3912	182.858
	10.4048	182.597
	10.4184	180.912
	10.432	180.515
	10.4456	180.108
	10.4592	180.531
	10.4728	181.627
	10.4864	182.069
	10.5	182.084
	10.5136	181.991
	10.5272	181.369
	10.5408	180.872
	10.5544	181.741
	10.568	182.897
	10.5816	181.327
	10.5952	180.693
	10.6088	180.599
	10.6224	180.381
	10.636	179.824
	10.6496	179.904
	10.6632	180.173
	10.6768	180.031
	10.6904	179.667
	10.704	179.448
	10.7176	179.678
	10.7312	180.009
	10.7448	180.002
	10.7584	179.94
	10.772	179.65
	10.7856	179.666
	10.7992	180.224
	10.8128	180.243
	10.8264	179.432
	10.84	178.889
	10.8536	178.895
	10.8672	178.583
	10.8808	178.503
	10.8944	177.918
	10.908	177.827
	10.9216	177.674
	10.9352	177.743
	10.9488	177.503
	10.9624	177.678
	10.976	177.629
	10.9896	177.736
	11.0032	177.487
	11.0168	177.134
	11.0304	176.761
	11.044	175.669
	11.0576	174.66
	11.0712	175.207
	11.0848	175.379
	11.0984	175.325
	11.112	175.6
	11.1256	175.129
	11.1392	174.503
	11.1528	174.115
	11.1664	173.332
	11.18	173.427
	11.1936	173.368
	11.2072	173.13
	11.2208	172.46
	11.2344	172.318
	11.248	172.264
	11.2616	172.259
	11.2752	171.505
	11.2888	171.295
	11.3024	171.366
	11.316	170.975
	11.3296	170.674
	11.3432	169.85
	11.3568	169.223
	11.3704	169.897
	11.384	169.453
	11.3976	169.795
	11.4112	169.21
	11.4248	169.119
	11.4384	167.836
	11.452	166.589
	11.4656	166.386
	11.4792	166.597
	11.4928	166.247
	11.5064	165.107
	11.52	164.928
	11.5336	164.459
	11.5472	163.59
	11.5608	163.025
	11.5744	163.105
	11.588	162.503
	11.6016	161.402
	11.6152	161.386
	11.6288	162.301
	11.6424	161.313
	11.656	160.149
	11.6696	160.625
	11.6832	160.617
	11.6968	160.55
	11.7104	159.402
	11.724	158.829
	11.7376	157.955
	11.7512	156.917
	11.7648	155.889
	11.7784	155.61
	11.792	155.027
	11.8056	154.982
	11.8192	155.211
	11.8328	154.792
	11.8464	155.036
	11.86	154.295
	11.8736	154.35
	11.8872	153.597
	11.9008	153.454
	11.9144	153.5
	11.928	152.885
	11.9416	152.053
	11.9552	151.344
	11.9688	151.139
	11.9824	150.263
	11.996	149.595
	12.0096	149.926
	12.0232	149.85
	12.0368	149.545
	12.0504	149.568
	12.064	149.601
	12.0776	149.397
	12.0912	148.201
	12.1048	147.836
	12.1184	147.007
	12.132	146.119
	12.1456	145.655
	12.1592	146.194
	12.1728	145.696
	12.1864	145.353
	12.2	145.04
	12.2136	144.49
	12.2272	144.215
	12.2408	144.251
	12.2544	144.363
	12.268	143.975
	12.2816	143.824
	12.2952	143.175
	12.3088	143.267
	12.3224	142.972
	12.336	142.233
	12.3496	141.697
	12.3632	141.19
	12.3768	140.979
	12.3904	140.346
	12.404	141.023
	12.4176	141.111
	12.4312	140.277
	12.4448	139.898
	12.4584	140.017
	12.472	139.675
	12.4856	139.488
	12.4992	139.279
	12.5128	139.246
	12.5264	138.518
	12.54	138.707
	12.5536	138.608
	12.5672	138.808
	12.5808	138.492
	12.5944	138.271
	12.608	138.68
	12.6216	137.819
	12.6352	136.733
	12.6488	137.298
	12.6624	137.17
	12.676	137.655
	12.6896	137.259
	12.7032	136.763
	12.7168	136.491
	12.7304	136.459
	12.744	135.892
	12.7576	135.842
	12.7712	136.181
	12.7848	136.483
	12.7984	136.45
	12.812	136.122
	12.8256	136.278
	12.8392	135.815
	12.8528	135.17
	12.8664	136.192
	12.88	137.032
	12.8936	136.115
	12.9072	135.568
	12.9208	135.906
	12.9344	136.893
	12.948	137.058
	12.9616	137.402
	12.9752	137.653
	12.9888	137.89
	13.0024	137.999
	13.016	137.621
	13.0296	138.237
	13.0432	138.77
	13.0568	139.514
	13.0704	139.489
	13.084	139.963
	13.0976	141.239
	13.1112	142.215
	13.1248	143.21
	13.1384	144.182
	13.152	146.064
	13.1656	147.556
	13.1792	149.218
	13.1928	151.315
	13.2064	153.231
	13.22	154.881
	13.2336	157.893
	13.2472	160.754
	13.2608	163.653
	13.2744	167.362
	13.288	171.735
	13.3016	175.005
	13.3152	178.398
	13.3288	182.013
	13.3424	185.344
	13.356	189.102
	13.3696	192.885
	13.3832	196.274
	13.3968	199.964
	13.4104	201.703
	13.424	202.672
	13.4376	203.678
	13.4512	204.213
	13.4648	204.1
	13.4784	201.835
	13.492	199.178
	13.5056	196.404
	13.5192	193.643
	13.5328	190.296
	13.5464	186.209
	13.56	182.236
	13.5736	179.054
	13.5872	174.897
	13.6008	170.794
	13.6144	166.952
	13.628	163.74
	13.6416	159.913
	13.6552	156.161
	13.6688	153.285
	13.6824	152.164
	13.696	149.756
	13.7096	147.082
	13.7232	144.869
	13.7368	142.729
	13.7504	141.002
	13.764	139.719
	13.7776	138.895
	13.7912	137.194
	13.8048	135.775
	13.8184	135.211
	13.832	134.446
	13.8456	133.375
	13.8592	132.098
	13.8728	131.067
	13.8864	130.732
	13.9	129.898
	13.9136	130.001
	13.9272	129.528
	13.9408	128.854
	13.9544	128.791
	13.968	128.605
	13.9816	128.627
	13.9952	127.86
	14.0088	127.398
	14.0224	127.589
	14.036	127.153
	14.0496	126.124
	14.0632	126.181
	14.0768	126.076
	14.0904	125.863
	14.104	125.736
	14.1176	125.597
	14.1312	125.525
	14.1448	125.869
	14.1584	125.567
	14.172	125.114
	14.1856	124.951
	14.1992	125.244
	14.2128	125.334
	14.2264	124.665
	14.24	124.466
	14.2536	124.996
	14.2672	124.89
	14.2808	124.654
	14.2944	124.442
	14.308	124.454
	14.3216	124.066
	14.3352	124.333
	14.3488	124.046
	14.3624	123.939
	14.376	124.387
	14.3896	124.589
	14.4032	124.42
	14.4168	123.829
	14.4304	123.887
	14.444	124.134
	14.4576	124.018
	14.4712	124.01
	14.4848	124.46
	14.4984	124.787
	14.512	124.051
	14.5256	124.237
	14.5392	124.555
	14.5528	124.992
	14.5664	124.776
	14.58	124.662
	14.5936	124.099
	14.6072	124.45
	14.6208	124.66
	14.6344	124.76
	14.648	125.171
	14.6616	124.78
	14.6752	124.776
	14.6888	125.157
	14.7024	125.391
	14.716	124.89
	14.7296	125.115
	14.7432	125.204
	14.7568	125.317
	14.7704	125.44
	14.784	125.511
	14.7976	125.316
	14.8112	125.894
	14.8248	126.126
	14.8384	126.524
	14.852	126.774
	14.8656	126.89
	14.8792	127.179
	14.8928	127.005
	14.9064	126.327
	14.92	126.549
	14.9336	127.475
	14.9472	128.066
	14.9608	128.938
	14.9744	129.19
	14.988	128.908
	15.0016	129.555
	15.0152	130.434
	15.0288	130.835
	15.0424	130.955
	15.056	130.822
	15.0696	131.363
	15.0832	131.682
	15.0968	132.814
	15.1104	133.736
	15.124	134.479
	15.1376	135.555
	15.1512	135.805
	15.1648	136.849
	15.1784	137.972
	15.192	139.221
	15.2056	139.963
	15.2192	141.347
	15.2328	142.522
	15.2464	143.56
	15.26	145.45
	15.2736	146.666
	15.2872	148.14
	15.3008	150.025
	15.3144	151.995
	15.328	153.828
	15.3416	155.454
	15.3552	157.045
	15.3688	159.705
	15.3824	162.151
	15.396	164.177
	15.4096	167.424
	15.4232	170.272
	15.4368	173.606
	15.4504	176.522
	15.464	179.567
	15.4776	183.542
	15.4912	186.564
	15.5048	189.409
	15.5184	193.588
	15.532	198.161
	15.5456	202.557
	15.5592	207.778
	15.5728	213.23
	15.5864	218.745
	15.6	225.411
	15.6136	231.218
	15.6272	237.152
	15.6408	242.548
	15.6544	249.536
	15.668	256.647
	15.6816	263.689
	15.6952	270.498
	15.7088	278.821
	15.7224	286.438
	15.736	293.929
	15.7496	302.227
	15.7632	311.567
	15.7768	318.497
	15.7904	324.634
	15.804	329.409
	15.8176	333.132
	15.8312	335.833
	15.8448	335.158
	15.8584	333.959
	15.872	330.861
	15.8856	326.003
	15.8992	319.924
	15.9128	312.177
	15.9264	303.624
	15.94	294.005
	15.9536	283.834
	15.9672	271.638
	15.9808	260.647
	15.9944	249.583
	16.008	239.401
	16.0216	230.219
	16.0352	220.851
	16.0488	211.398
	16.0624	202.827
	16.076	195.256
	16.0896	188.645
	16.1032	182.048
	16.1168	175.718
	16.1304	171.032
	16.144	167.163
	16.1576	162.736
	16.1712	159.554
	16.1848	156.543
	16.1984	153.826
	16.212	150.948
	16.2256	148.713
	16.2392	146.557
	16.2528	144.897
	16.2664	143.83
	16.28	142.655
	16.2936	141.907
	16.3072	141.845
	16.3208	141.913
	16.3344	141.944
	16.348	142.637
	16.3616	143.467
	16.3752	144.048
	16.3888	145.028
	16.4024	146.006
	16.416	146.988
	16.4296	148.576
	16.4432	149.977
	16.4568	149.958
	16.4704	150.494
	16.484	150.507
	16.4976	150.338
	16.5112	148.922
	16.5248	146.703
	16.5384	145.069
	16.552	142.051
	16.5656	139.472
	16.5792	137.235
	16.5928	134.958
	16.6064	132.871
	16.62	130.624
	16.6336	128.551
	16.6472	127.064
	16.6608	125.363
	16.6744	123.865
	16.688	123.177
	16.7016	122.148
	16.7152	121.364
	16.7288	120.885
	16.7424	120.204
	16.756	119.529
	16.7696	118.568
	16.7832	117.804
	16.7968	117.504
	16.8104	116.963
	16.824	116.843
	16.8376	116.405
	16.8512	115.746
	16.8648	115.661
	16.8784	115.859
	16.892	115.889
	16.9056	115.075
	16.9192	114.188
	16.9328	113.611
	16.9464	113.589
	16.96	113.361
	16.9736	113.304
	16.9872	113.26
	17.0008	113.155
	17.0144	113.355
	17.028	113.052
	17.0416	113.128
	17.0552	113.205
	17.0688	112.943
	17.0824	112.302
	17.096	112.656
	17.1096	112.87
	17.1232	112.373
	17.1368	111.964
	17.1504	112.081
	17.164	111.92
	17.1776	111.599
	17.1912	111.932
	17.2048	112.249
	17.2184	112.2
	17.232	112.072
	17.2456	112.457
	17.2592	112.244
	17.2728	111.653
	17.2864	111.747
	17.3	111.015
	17.3136	111.323
	17.3272	110.856
	17.3408	110.497
	17.3544	110.636
	17.368	110.999
	17.3816	110.75
	17.3952	110.689
	17.4088	110.511
	17.4224	110.626
	17.436	110.436
	17.4496	110.652
	17.4632	110.652
	17.4768	110.69
	17.4904	110.803
	17.504	110.637
	17.5176	110.124
	17.5312	109.803
	17.5448	109.29
	17.5584	109.618
	17.572	109.61
	17.5856	109.854
	17.5992	110.07
	17.6128	110.371
	17.6264	110.718
	17.64	110.732
	17.6536	110.077
	17.6672	109.67
	17.6808	109.944
	17.6944	110.141
	17.708	109.964
	17.7216	110.382
	17.7352	110.92
	17.7488	110.573
	17.7624	110.038
	17.776	110.105
	17.7896	110.484
	17.8032	110.38
	17.8168	110.419
	17.8304	110.535
	17.844	110.339
	17.8576	109.971
	17.8712	110.248
	17.8848	110.545
	17.8984	110.631
	17.912	110.809
	17.9256	110.344
	17.9392	110.549
	17.9528	110.708
	17.9664	110.433
	17.98	110.644
	17.9936	110.662
	18.0072	110.987
	18.0208	111.158
	18.0344	111.518
	18.048	111.936
	18.0616	112.012
	18.0752	112.258
	18.0888	112.319
	18.1024	112.519
	18.116	112.434
	18.1296	112.117
	18.1432	112.137
	18.1568	112.198
	18.1704	112.46
	18.184	112.772
	18.1976	113.071
	18.2112	113.415
	18.2248	113.443
	18.2384	113.883
	18.252	113.691
	18.2656	113.938
	18.2792	114.335
	18.2928	114.377
	18.3064	114.891
	18.32	115.313
	18.3336	115.316
	18.3472	115.623
	18.3608	115.927
	18.3744	116.432
	18.388	116.725
	18.4016	116.563
	18.4152	116.653
	18.4288	117.003
	18.4424	117.736
	18.456	117.958
	18.4696	117.891
	18.4832	118.706
	18.4968	119.068
	18.5104	119.32
	18.524	119.569
	18.5376	119.801
	18.5512	120.225
	18.5648	120.338
	18.5784	120.557
	18.592	120.871
	18.6056	121.701
	18.6192	122.209
	18.6328	122.21
	18.6464	122.669
	18.66	123.683
	18.6736	124.405
	18.6872	124.423
	18.7008	124.77
	18.7144	125.034
	18.728	125.381
	18.7416	125.174
	18.7552	125.638
	18.7688	126.183
	18.7824	126.509
	18.796	127.136
	18.8096	127.546
	18.8232	128.283
	18.8368	129.391
	18.8504	129.928
	18.864	129.802
	18.8776	130.477
	18.8912	131.457
	18.9048	132.19
	18.9184	132.313
	18.932	133.007
	18.9456	133.47
	18.9592	134.424
	18.9728	134.74
	18.9864	135.532
	19	136.233
	19.0136	136.952
	19.0272	137.608
	19.0408	138.544
	19.0544	139.589
	19.068	140.532
	19.0816	141.216
	19.0952	142.146
	19.1088	143.135
	19.1224	143.59
	19.136	143.849
	19.1496	145.986
	19.1632	146.123
	19.1768	146.003
	19.1904	146.474
	19.204	146.698
	19.2176	147.544
	19.2312	148.093
	19.2448	148.224
	19.2584	148.129
	19.272	147.621
	19.2856	146.315
	19.2992	143.68
	19.3128	142.77
	19.3264	142.117
	19.34	140.753
	19.3536	139.946
	19.3672	138.701
	19.3808	136.699
	19.3944	135.442
	19.408	133.672
	19.4216	132.72
	19.4352	130.864
	19.4488	129.821
	19.4624	128.454
	19.476	127.78
	19.4896	127.279
	19.5032	126.279
	19.5168	125.132
	19.5304	123.929
	19.544	122.806
	19.5576	121.592
	19.5712	121.444
	19.5848	120.981
	19.5984	120.074
	19.612	118.581
	19.6256	117.888
	19.6392	118.099
	19.6528	117.727
	19.6664	117.477
	19.68	116.62
	19.6936	116.458
	19.7072	116.472
	19.7208	115.905
	19.7344	115.246
	19.748	114.956
	19.7616	114.705
	19.7752	114.481
	19.7888	114.251
	19.8024	113.953
	19.816	113.185
	19.8296	113.403
	19.8432	113.38
	19.8568	113.389
	19.8704	113.13
	19.884	113.07
	19.8976	112.677
	19.9112	112.054
	19.9248	112.103
	19.9384	111.626
	19.952	111.294
	19.9656	111.552
	19.9792	111.489
	19.9928	110.874
	20.0064	111.023
	20.02	111.08
	20.0336	111.135
	20.0472	110.688
	20.0608	110.78
	20.0744	110.856
	20.088	110.516
	20.1016	110.399
	20.1152	110.524
	20.1288	110.662
	20.1424	110.388
	20.156	110.684
	20.1696	110.482
	20.1832	110.069
	20.1968	110.256
	20.2104	110.66
	20.224	110.221
	20.2376	109.658
	20.2512	109.509
	20.2648	109.044
	20.2784	109.291
	20.292	109.1
	20.3056	109.134
	20.3192	109.074
	20.3328	109.215
	20.3464	108.906
	20.36	108.975
	20.3736	108.792
	20.3872	108.915
	20.4008	109.905
	20.4144	109.84
	20.428	109.751
	20.4416	109.946
	20.4552	108.922
	20.4688	108.795
	20.4824	108.393
	20.496	108.584
	20.5096	108.955
	20.5232	108.67
	20.5368	108.918
	20.5504	108.801
	20.564	108.696
	20.5776	108.689
	20.5912	108.811
	20.6048	108.522
	20.6184	109.006
	20.632	108.748
	20.6456	108.71
	20.6592	108.528
	20.6728	108.445
	20.6864	108.114
	20.7	107.664
	20.7136	107.887
	20.7272	108.075
	20.7408	107.628
	20.7544	107.311
	20.768	107.835
	20.7816	107.946
	20.7952	107.598
	20.8088	107.759
	20.8224	108.093
	20.836	108.227
	20.8496	107.87
	20.8632	107.661
	20.8768	107.991
	20.8904	107.811
	20.904	107.63
	20.9176	107.547
	20.9312	106.949
	20.9448	107.168
	20.9584	107.218
	20.972	107.561
	20.9856	107.654
	20.9992	107.636
	21.0128	107.377
	21.0264	107.239
	21.04	107.136
	21.0536	107.152
	21.0672	107.416
	21.0808	107.255
	21.0944	107.181
	21.108	107.082
	21.1216	107.002
	21.1352	106.878
	21.1488	106.718
	21.1624	106.927
	21.176	106.433
	21.1896	106.98
	21.2032	107.344
	21.2168	107.101
	21.2304	106.705
	21.244	106.558
	21.2576	106.961
	21.2712	107.539
	21.2848	107.398
	21.2984	107.005
	21.312	107.185
	21.3256	107.061
	21.3392	106.528
	21.3528	106.403
	21.3664	106.395
	21.38	106.891
	21.3936	106.81
	21.4072	106.724
	21.4208	107.007
	21.4344	106.574
	21.448	106.302
	21.4616	106.303
	21.4752	105.839
	21.4888	106.032
	21.5024	105.953
	21.516	106.193
	21.5296	106.681
	21.5432	106.726
	21.5568	106.987
	21.5704	107.014
	21.584	106.75
	21.5976	106.821
	21.6112	107.083
	21.6248	106.824
	21.6384	106.736
	21.652	107.112
	21.6656	107.228
	21.6792	106.63
	21.6928	106.416
	21.7064	106.406
	21.72	106.229
	21.7336	106.694
	21.7472	106.803
	21.7608	106.169
	21.7744	105.573
	21.788	105.861
	21.8016	105.699
	21.8152	105.908
	21.8288	106.25
	21.8424	106.751
	21.856	106.448
	21.8696	106.134
	21.8832	106.05
	21.8968	105.947
	21.9104	105.994
	21.924	106.357
	21.9376	106.288
	21.9512	106.463
	21.9648	106.471
	21.9784	106.461
	21.992	106.546
	22.0056	106.552
	22.0192	106.868
	22.0328	106.608
	22.0464	106.64
	22.06	106.584
	22.0736	106.992
	22.0872	107.122
	22.1008	106.592
	22.1144	106.511
	22.128	106.247
	22.1416	106.222
	22.1552	106.215
	22.1688	106.628
	22.1824	106.863
	22.196	106.674
	22.2096	106.53
	22.2232	106.357
	22.2368	106.474
	22.2504	106.211
	22.264	106.434
	22.2776	107.415
	22.2912	107.965
	22.3048	107.328
	22.3184	106.941
	22.332	106.467
	22.3456	106.778
	22.3592	106.781
	22.3728	106.858
	22.3864	106.798
	22.4	106.92
	22.4136	106.471
	22.4272	106.44
	22.4408	106.587
	22.4544	106.814
	22.468	107.329
	22.4816	107.219
	22.4952	107.365
	22.5088	107.565
	22.5224	107.029
	22.536	107.425
	22.5496	107.67
	22.5632	107.833
	22.5768	108.23
	22.5904	108.055
	22.604	108.056
	22.6176	108.147
	22.6312	108.507
	22.6448	107.797
	22.6584	107.562
	22.672	107.172
	22.6856	107.879
	22.6992	108.303
	22.7128	108.896
	22.7264	108.354
	22.74	108.603
	22.7536	108.793
	22.7672	108.948
	22.7808	108.247
	22.7944	108.892
	22.808	109.693
	22.8216	110.252
	22.8352	109.786
	22.8488	109.882
	22.8624	109.777
	22.876	110.091
	22.8896	110.325
	22.9032	110.864
	22.9168	110.849
	22.9304	110.525
	22.944	110.382
	22.9576	111.021
	22.9712	111
	22.9848	111.306
	22.9984	111.428
	23.012	112.012
	23.0256	112.219
	23.0392	112.535
	23.0528	113.197
	23.0664	113.353
	23.08	113.641
	23.0936	114.184
	23.1072	114.415
	23.1208	114.708
	23.1344	115.71
	23.148	115.761
	23.1616	115.773
	23.1752	116.172
	23.1888	116.744
	23.2024	117.246
	23.216	117.952
	23.2296	118.671
	23.2432	119.219
	23.2568	119.293
	23.2704	119.895
	23.284	121.177
	23.2976	121.73
	23.3112	121.945
	23.3248	122.524
	23.3384	123.777
	23.352	124.068
	23.3656	124.89
	23.3792	125.549
	23.3928	126.673
	23.4064	127.405
	23.42	127.645
	23.4336	128.656
	23.4472	129.08
	23.4608	129.093
	23.4744	129.023
	23.488	128.671
	23.5016	128.78
	23.5152	128.626
	23.5288	128.423
	23.5424	127.001
	23.556	126.998
	23.5696	126.762
	23.5832	125.082
	23.5968	124.213
	23.6104	123.341
	23.624	122.841
	23.6376	121.936
	23.6512	121.108
	23.6648	120.252
	23.6784	119.233
	23.692	118.521
	23.7056	118.137
	23.7192	116.941
	23.7328	116.112
	23.7464	115.729
	23.76	115.071
	23.7736	114.922
	23.7872	115.509
	23.8008	114.615
	23.8144	114.288
	23.828	114.41
	23.8416	114.352
	23.8552	114.031
	23.8688	114.017
	23.8824	113.677
	23.896	114.077
	23.9096	114.18
	23.9232	113.502
	23.9368	113.774
	23.9504	113.92
	23.964	114.125
	23.9776	113.761
	23.9912	113.765
	24.0048	113.785
	24.0184	113.997
	24.032	113.845
	24.0456	114.386
	24.0592	114.494
	24.0728	114.978
	24.0864	115.024
	24.1	115.33
	24.1136	115.937
	24.1272	116.077
	24.1408	116.419
	24.1544	116.32
	24.168	116.66
	24.1816	116.588
	24.1952	116.322
	24.2088	117.078
	24.2224	117.496
	24.236	117.789
	24.2496	117.905
	24.2632	118.596
	24.2768	119.403
	24.2904	119.668
	24.304	119.638
	24.3176	119.749
	24.3312	120.386
	24.3448	121.036
	24.3584	121.33
	24.372	121.188
	24.3856	121.224
	24.3992	121.593
	24.4128	122.602
	24.4264	123.177
	24.44	123.551
	24.4536	123.617
	24.4672	123.787
	24.4808	124.543
	24.4944	125.483
	24.508	126.206
	24.5216	127.105
	24.5352	127.314
	24.5488	127.898
	24.5624	128.777
	24.576	129.191
	24.5896	130.269
	24.6032	131.499
	24.6168	132.342
	24.6304	133.368
	24.644	134.251
	24.6576	135.143
	24.6712	136.788
	24.6848	137.952
	24.6984	139.224
	24.712	141.086
	24.7256	142.706
	24.7392	144.177
	24.7528	146.185
	24.7664	149.173
	24.78	150.516
	24.7936	151.96
	24.8072	153.607
	24.8208	154.995
	24.8344	156.275
	24.848	157.819
	24.8616	158.536
	24.8752	159.113
	24.8888	159.689
	24.9024	159.956
	24.916	159.772
	24.9296	160.266
	24.9432	159.928
	24.9568	159.544
	24.9704	159.068
	24.984	159.017
	24.9976	158.111
	25.0112	158.353
	25.0248	158.212
	25.0384	157.645
	25.052	156.478
	25.0656	156.066
	25.0792	154.795
	25.0928	154.732
	25.1064	154.209
	25.12	153.245
	25.1336	152.067
	25.1472	150.618
	25.1608	148.47
	25.1744	146.356
	25.188	144.726
	25.2016	143.386
	25.2152	142.529
	25.2288	140.617
	25.2424	139.196
	25.256	137.676
	25.2696	136.091
	25.2832	134.407
	25.2968	132.796
	25.3104	131.155
	25.324	129.818
	25.3376	128.596
	25.3512	126.884
	25.3648	126.291
	25.3784	124.392
	25.392	123.137
	25.4056	122.237
	25.4192	121.297
	25.4328	120.251
	25.4464	119.039
	25.46	118.55
	25.4736	117.585
	25.4872	117.279
	25.5008	117.032
	25.5144	116.45
	25.528	116.235
	25.5416	115.593
	25.5552	115.332
	25.5688	115.224
	25.5824	114.668
	25.596	114.407
	25.6096	113.447
	25.6232	113.044
	25.6368	113.302
	25.6504	113.29
	25.664	113.162
	25.6776	113.201
	25.6912	112.7
	25.7048	112.213
	25.7184	111.704
	25.732	111.3
	25.7456	111.197
	25.7592	110.988
	25.7728	110.851
	25.7864	111.012
	25.8	111.838
	25.8136	111.756
	25.8272	111.62
	25.8408	111.631
	25.8544	110.978
	25.868	110.731
	25.8816	110.662
	25.8952	110.964
	25.9088	111.171
	25.9224	111.544
	25.936	111.766
	25.9496	111.373
	25.9632	110.518
	25.9768	110.492
	25.9904	110.665
	26.004	110.675
	26.0176	110.559
	26.0312	110.823
	26.0448	111.06
	26.0584	111.351
	26.072	111.167
	26.0856	111.314
	26.0992	111.453
	26.1128	111.121
	26.1264	111.332
	26.14	111.223
	26.1536	112.148
	26.1672	112.25
	26.1808	111.921
	26.1944	112.152
	26.208	112.15
	26.2216	112.522
	26.2352	112.913
	26.2488	113.042
	26.2624	113.515
	26.276	113.609
	26.2896	113.454
	26.3032	113.561
	26.3168	113.806
	26.3304	113.99
	26.344	114.349
	26.3576	114.436
	26.3712	114.526
	26.3848	114.635
	26.3984	115.04
	26.412	116.022
	26.4256	116.381
	26.4392	116.872
	26.4528	117.316
	26.4664	117.574
	26.48	117.587
	26.4936	118.534
	26.5072	119.135
	26.5208	120.121
	26.5344	120.966
	26.548	121.921
	26.5616	122.978
	26.5752	124.005
	26.5888	124.703
	26.6024	125.751
	26.616	127.321
	26.6296	128.47
	26.6432	129.442
	26.6568	130.702
	26.6704	132.116
	26.684	133.385
	26.6976	135.418
	26.7112	137.526
	26.7248	138.364
	26.7384	140.362
	26.752	142.808
	26.7656	145.225
	26.7792	147.686
	26.7928	150.057
	26.8064	152.208
	26.82	154.301
	26.8336	157.298
	26.8472	159.956
	26.8608	162.398
	26.8744	164.613
	26.888	166.231
	26.9016	167.921
	26.9152	169.872
	26.9288	171.806
	26.9424	174.249
	26.956	176.178
	26.9696	177.535
	26.9832	178.813
	26.9968	179.697
	27.0104	180.494
	27.024	180.852
	27.0376	181.156
	27.0512	181.512
	27.0648	180.305
	27.0784	180.127
	27.092	179.682
	27.1056	178.926
	27.1192	177.203
	27.1328	176.28
	27.1464	174.921
	27.16	173.521
	27.1736	172.382
	27.1872	171.161
	27.2008	169.61
	27.2144	167.902
	27.228	166.671
	27.2416	164.775
	27.2552	163.663
	27.2688	162.344
	27.2824	160.507
	27.296	158.898
	27.3096	157.459
	27.3232	156.705
	27.3368	154.725
	27.3504	152.386
	27.364	151.457
	27.3776	149.482
	27.3912	147.509
	27.4048	145.587
	27.4184	144.222
	27.432	143.012
	27.4456	141.73
	27.4592	140.279
	27.4728	138.767
	27.4864	137.796
	27.5	136.079
	27.5136	134.028
	27.5272	133.273
	27.5408	132.014
	27.5544	130.262
	27.568	128.741
	27.5816	127.909
	27.5952	126.697
	27.6088	125.373
	27.6224	124.702
	27.636	123.998
	27.6496	123.679
	27.6632	122.402
	27.6768	121.346
	27.6904	120.901
	27.704	119.822
	27.7176	118.671
	27.7312	118.148
	27.7448	117.666
	27.7584	117.106
	27.772	116.633
	27.7856	115.885
	27.7992	114.783
	27.8128	114.354
	27.8264	114.118
	27.84	114.076
	27.8536	114.173
	27.8672	113.76
	27.8808	113.433
	27.8944	114.333
	27.908	112.731
	27.9216	112.634
	27.9352	112.78
	27.9488	111.633
	27.9624	110.627
	27.976	110.708
	27.9896	110.965
	28.0032	111.178
	28.0168	111.004
	28.0304	110.995
	28.044	110.404
	28.0576	110.088
	28.0712	110.137
	28.0848	110.279
	28.0984	110.444
	28.112	110.469
	28.1256	109.466
	28.1392	109.512
	28.1528	109.381
	28.1664	109.428
	28.18	109.472
	28.1936	109.403
	28.2072	109.612
	28.2208	109.87
	28.2344	109.649
	28.248	109.054
	28.2616	109.474
	28.2752	109.576
	28.2888	109.177
	28.3024	109.38
	28.316	109.14
	28.3296	109.075
	28.3432	108.752
	28.3568	109.001
	28.3704	108.893
	28.384	108.787
	28.3976	109.125
	28.4112	110.975
	28.4248	109.2
	28.4384	108.869
	28.452	109.176
	28.4656	109.375
	28.4792	109.12
	28.4928	109.205
	28.5064	108.618
	28.52	108.379
	28.5336	108.468
	28.5472	107.991
	28.5608	108.256
	28.5744	107.998
	28.588	107.856
	28.6016	108.187
	28.6152	107.873
	28.6288	107.669
	28.6424	107.754
	28.656	107.38
	28.6696	107.241
	28.6832	109.174
	28.6968	108.929
	28.7104	107.155
	28.724	106.876
	28.7376	106.982
	28.7512	107.188
	28.7648	106.864
	28.7784	106.613
	28.792	106.232
	28.8056	106.523
	28.8192	107.011
	28.8328	106.808
	28.8464	106.556
	28.86	106.295
	28.8736	106.31
	28.8872	106.273
	28.9008	106.202
	28.9144	105.936
	28.928	105.209
	28.9416	105.203
	28.9552	105.231
	28.9688	105.452
	28.9824	105.325
	28.996	105.789
	29.0096	105.695
	29.0232	105.75
	29.0368	105.132
	29.0504	105.144
	29.064	104.991
	29.0776	104.889
	29.0912	104.985
	29.1048	105.208
	29.1184	105.344
	29.132	105.302
	29.1456	105.351
	29.1592	105.002
	29.1728	105.386
	29.1864	104.975
	29.2	104.535
	29.2136	104.911
	29.2272	105.076
	29.2408	105.476
	29.2544	105.112
	29.268	104.935
	29.2816	104.753
	29.2952	104.958
	29.3088	105.06
	29.3224	105.081
	29.336	105.121
	29.3496	105.102
	29.3632	104.907
	29.3768	105.14
	29.3904	105.325
	29.404	105.115
	29.4176	105.02
	29.4312	105.417
	29.4448	105.034
	29.4584	105.29
	29.472	104.988
	29.4856	105.535
	29.4992	105.275
	29.5128	105.134
	29.5264	105.17
	29.54	105.389
	29.5536	105.617
	29.5672	105.408
	29.5808	104.828
	29.5944	105.117
	29.608	105.445
	29.6216	105.768
	29.6352	105.811
	29.6488	105.663
	29.6624	105.612
	29.676	105.411
	29.6896	104.951
	29.7032	105.137
	29.7168	105.513
	29.7304	105.874
	29.744	105.676
	29.7576	105.388
	29.7712	105.627
	29.7848	105.501
	29.7984	105.696
	29.812	105.778
	29.8256	105.844
	29.8392	105.838
	29.8528	105.912
	29.8664	105.495
	29.88	105.72
	29.8936	105.861
	29.9072	106.323
	29.9208	106.483
	29.9344	106.192
	29.948	105.688
	29.9616	105.979
	29.9752	106.541
	29.9888	106.276
	30.0024	106.471
	30.016	107.09
	30.0296	107.166
	30.0432	106.966
	30.0568	107.156
	30.0704	107.471
	30.084	107.215
	30.0976	106.836
	30.1112	106.414
	30.1248	106.833
	30.1384	107.07
	30.152	106.862
	30.1656	106.808
	30.1792	106.651
	30.1928	107.304
	30.2064	107.176
	30.22	107.094
	30.2336	106.809
	30.2472	107.136
	30.2608	107.444
	30.2744	107.96
	30.288	107.973
	30.3016	107.989
	30.3152	107.759
	30.3288	107.889
	30.3424	108.207
	30.356	108.52
	30.3696	108.959
	30.3832	108.883
	30.3968	108.808
	30.4104	109.316
	30.424	109.367
	30.4376	109.184
	30.4512	109.224
	30.4648	109.826
	30.4784	110.334
	30.492	109.996
	30.5056	110.175
	30.5192	109.864
	30.5328	110.013
	30.5464	110.334
	30.56	110.52
	30.5736	110.701
	30.5872	110.865
	30.6008	110.974
	30.6144	111.082
	30.628	110.777
	30.6416	110.829
	30.6552	110.987
	30.6688	110.809
	30.6824	110.543
	30.696	110.394
	30.7096	110.364
	30.7232	110.633
	30.7368	110.899
	30.7504	110.999
	30.764	110.53
	30.7776	110.677
	30.7912	110.766
	30.8048	111.182
	30.8184	111.294
	30.832	110.499
	30.8456	110.177
	30.8592	110.547
	30.8728	110.932
	30.8864	110.9
	30.9	110.744
	30.9136	111.005
	30.9272	110.936
	30.9408	110.961
	30.9544	111.523
	30.968	111.672
	30.9816	111.256
	30.9952	111.57
	31.0088	111.642
	31.0224	112.055
	31.036	111.963
	31.0496	112.036
	31.0632	112.666
	31.0768	112.925
	31.0904	112.431
	31.104	112.846
	31.1176	113.409
	31.1312	113.248
	31.1448	113.449
	31.1584	113.814
	31.172	114.834
	31.1856	114.647
	31.1992	114.35
	31.2128	114.698
	31.2264	115.176
	31.24	116.823
	31.2536	117.178
	31.2672	117.198
	31.2808	118.256
	31.2944	118.894
	31.308	119.098
	31.3216	119.452
	31.3352	119.962
	31.3488	120.439
	31.3624	121.118
	31.376	121.808
	31.3896	122.083
	31.4032	122.686
	31.4168	123.166
	31.4304	124.074
	31.444	124.976
	31.4576	125.053
	31.4712	125.242
	31.4848	126.48
	31.4984	127.371
	31.512	127.97
	31.5256	128.477
	31.5392	128.64
	31.5528	128.781
	31.5664	128.902
	31.58	129.769
	31.5936	130.118
	31.6072	130.061
	31.6208	129.664
	31.6344	129.214
	31.648	128.964
	31.6616	128.711
	31.6752	127.777
	31.6888	126.625
	31.7024	126.333
	31.716	126.087
	31.7296	125.111
	31.7432	124.343
	31.7568	123.621
	31.7704	122.962
	31.784	122.412
	31.7976	122.119
	31.8112	121.027
	31.8248	120.621
	31.8384	120.147
	31.852	119.222
	31.8656	118.989
	31.8792	119.174
	31.8928	119.508
	31.9064	118.89
	31.92	118.145
	31.9336	118.239
	31.9472	117.437
	31.9608	117.501
	31.9744	117.63
	31.988	117.528
	32.0016	117.35
	32.0152	117.114
	32.0288	117.227
	32.0424	117.25
	32.056	117.516
	32.0696	117.577
	32.0832	117.372
	32.0968	117.556
	32.1104	117.52
	32.124	117.761
	32.1376	117.154
	32.1512	116.696
	32.1648	116.665
	32.1784	116.302
	32.192	116.189
	32.2056	115.906
	32.2192	115.846
	32.2328	115.67
	32.2464	115.487
	32.26	115.129
	32.2736	114.664
	32.2872	114.805
	32.3008	114.156
	32.3144	113.535
	32.328	112.839
	32.3416	113.243
	32.3552	113.058
	32.3688	112.914
	32.3824	112.409
	32.396	112.408
	32.4096	112.074
	32.4232	111.472
	32.4368	111.192
	32.4504	110.878
	32.464	111.179
	32.4776	110.239
	32.4912	110.141
	32.5048	110.412
	32.5184	110.363
	32.532	110.118
	32.5456	110.128
	32.5592	110.405
	32.5728	109.789
	32.5864	109.72
	32.6	110.019
	32.6136	110.186
	32.6272	110.238
	32.6408	110.2
	32.6544	109.874
	32.668	110.061
	32.6816	110.146
	32.6952	110.172
	32.7088	110.184
	32.7224	109.904
	32.736	109.974
	32.7496	109.492
	32.7632	109.655
	32.7768	109.316
	32.7904	109.282
	32.804	109.171
	32.8176	109.111
	32.8312	109.297
	32.8448	109.325
	32.8584	109.754
	32.872	109.701
	32.8856	109.444
	32.8992	109.343
	32.9128	109.114
	32.9264	109.671
	32.94	110.021
	32.9536	110.011
	32.9672	110.196
	32.9808	109.914
	32.9944	109.984
	33.008	110.233
	33.0216	109.803
	33.0352	109.894
	33.0488	110.031
	33.0624	110.091
	33.076	110.334
	33.0896	110.815
	33.1032	110.82
	33.1168	111.191
	33.1304	111.643
	33.144	111.515
	33.1576	111.782
	33.1712	112.254
	33.1848	113.015
	33.1984	112.597
	33.212	112.871
	33.2256	113.727
	33.2392	114.049
	33.2528	114.023
	33.2664	114.285
	33.28	115.332
	33.2936	115.365
	33.3072	115.426
	33.3208	115.656
	33.3344	115.963
	33.348	115.795
	33.3616	115.778
	33.3752	115.184
	33.3888	115.208
	33.4024	115.153
	33.416	115.212
	33.4296	114.754
	33.4432	114.412
	33.4568	114.12
	33.4704	113.393
	33.484	113.117
	33.4976	112.324
	33.5112	112.434
	33.5248	112.343
	33.5384	111.889
	33.552	111.255
	33.5656	110.946
	33.5792	110.898
	33.5928	110.434
	33.6064	109.562
	33.62	109.423
	33.6336	109.105
	33.6472	109.122
	33.6608	109.821
	33.6744	109.596
	33.688	109.085
	33.7016	108.824
	33.7152	108.731
	33.7288	108.48
	33.7424	108.172
	33.756	108.467
	33.7696	107.895
	33.7832	107.851
	33.7968	107.939
	33.8104	108.621
	33.824	108.188
	33.8376	108.018
	33.8512	108.114
	33.8648	108.168
	33.8784	108.278
	33.892	108.384
	33.9056	107.34
	33.9192	107.248
	33.9328	107.676
	33.9464	107.512
	33.96	107.278
	33.9736	107.226
	33.9872	107.399
	34.0008	107.109
	34.0144	107.129
	34.028	107.105
	34.0416	107.334
	34.0552	107.766
	34.0688	107.361
	34.0824	107.411
	34.096	107.959
	34.1096	107.704
	34.1232	107.799
	34.1368	107.319
	34.1504	106.747
	34.164	107.642
	34.1776	107.889
[truncated: 133 more rows]

## Sheet: Figure 2b
Figure 2b XANES spectra	Mn K-edge							Co K-edge
	photon energy / eV	normalized absorbance / a.u.						photon energy / eV	normalized absorbance / a.u.
		MCS	Ref. MnO	Ref. Mn3O4	Ref. LiMnO2				MCS	Ref. CoO	Ref. Co3O4	Ref. LiCoO2
	6535.15	0.00609	0.01328	0.00996	0.00777			7705.16	0.01303	0.01038	0.00919	0.01393
	6535.55	0.0067	0.01416	0.01052	0.00829			7705.55	0.0141	0.01126	0.00987	0.01516
	6535.95	0.0075	0.01525	0.0112	0.00906			7705.95	0.01608	0.01232	0.01178	0.01659
	6536.34	0.00761	0.01601	0.01191	0.00966			7706.34	0.01769	0.01384	0.01368	0.01841
	6536.74	0.00862	0.01734	0.01277	0.01083			7706.74	0.02056	0.0158	0.0165	0.02079
	6537.14	0.00945	0.01908	0.01382	0.01203			7707.13	0.02468	0.01819	0.02072	0.02389
	6537.54	0.01095	0.02099	0.015	0.0128			7707.56	0.0316	0.02163	0.02683	0.0286
	6537.94	0.01273	0.02366	0.01665	0.0149			7707.95	0.04065	0.02579	0.03498	0.03473
	6538.34	0.01504	0.0269	0.01894	0.01748			7708.35	0.05185	0.03049	0.04646	0.04349
	6538.74	0.01881	0.03157	0.02223	0.02127			7708.74	0.06261	0.03443	0.05822	0.05445
	6539.14	0.02425	0.03803	0.02766	0.0267			7709.14	0.06792	0.03743	0.06478	0.06461
	6539.54	0.03145	0.04599	0.03757	0.03373			7709.53	0.06703	0.03881	0.06484	0.07023
	6539.94	0.03915	0.05337	0.0533	0.04347			7709.96	0.06313	0.03885	0.0614	0.07058
	6540.34	0.04511	0.05877	0.07024	0.05337			7710.35	0.06102	0.03875	0.05972	0.06813
	6540.73	0.04809	0.06226	0.07311	0.06317			7710.75	0.06223	0.03949	0.06046	0.06702
	6541.13	0.04967	0.0635	0.06313	0.06929			7711.14	0.06421	0.04145	0.06309	0.06776
	6541.53	0.05127	0.06631	0.05931	0.07255			7711.54	0.06747	0.04482	0.0653	0.06985
	6541.93	0.05309	0.0731	0.06238	0.07429			7711.93	0.07089	0.04965	0.06722	0.07194
	6542.33	0.0553	0.08622	0.06803	0.07792			7712.36	0.0752	0.05693	0.06862	0.07402
	6542.73	0.05693	0.10726	0.07382	0.07945			7712.75	0.07956	0.06603	0.07049	0.07615
	6543.13	0.0589	0.13885	0.07973	0.07957			7713.15	0.08502	0.0776	0.07266	0.07911
	6543.53	0.06137	0.18317	0.08662	0.07736			7713.55	0.09226	0.09182	0.07644	0.08333
	6543.93	0.06497	0.24038	0.09469	0.076			7713.94	0.10088	0.10862	0.08207	0.08952
	6544.33	0.06976	0.30821	0.1049	0.07595			7714.34	0.11151	0.12831	0.08988	0.09769
	6544.73	0.07675	0.37938	0.11898	0.07642			7714.76	0.12628	0.15324	0.10144	0.10925
	6545.13	0.08587	0.44776	0.13786	0.08012			7715.16	0.1449	0.18138	0.11594	0.12337
	6545.53	0.09784	0.50775	0.16169	0.08541			7715.55	0.16831	0.21493	0.1345	0.14103
	6545.93	0.11248	0.55603	0.19304	0.09369			7715.95	0.19789	0.25333	0.15822	0.16327
	6546.33	0.13131	0.59506	0.23401	0.10427			7716.35	0.23517	0.29619	0.18788	0.19211
	6546.73	0.15408	0.62872	0.28438	0.12013			7716.74	0.27978	0.34121	0.22207	0.22859
	6547.13	0.18055	0.66309	0.34187	0.14021			7717.14	0.33098	0.38685	0.26014	0.27394
	6547.53	0.21108	0.69997	0.39915	0.16773			7717.56	0.3911	0.43472	0.3041	0.33004
	6547.93	0.24616	0.73974	0.44919	0.20223			7717.96	0.44719	0.4788	0.34402	0.38449
	6548.33	0.28454	0.78278	0.49137	0.24482			7718.35	0.50006	0.52184	0.38119	0.43246
	6548.73	0.32626	0.83167	0.53097	0.29061			7718.75	0.54763	0.56609	0.41472	0.46785
	6549.14	0.36943	0.89118	0.57146	0.33698			7719.15	0.59017	0.61389	0.44573	0.4933
	6549.54	0.41377	0.96515	0.6144	0.3811			7719.54	0.62947	0.66803	0.47696	0.51306
	6549.94	0.45963	1.05516	0.66117	0.4185			7719.94	0.66771	0.7311	0.50917	0.53163
	6550.34	0.50627	1.15493	0.70982	0.45402			7720.34	0.70736	0.80399	0.54269	0.55269
	6550.74	0.55422	1.24614	0.7584	0.49004			7720.76	0.75306	0.89103	0.58187	0.57891
	6551.14	0.60384	1.31517	0.80797	0.52783			7721.16	0.79868	0.97485	0.62339	0.60826
	6551.54	0.65408	1.36255	0.8576	0.5693			7721.55	0.84584	1.05503	0.6691	0.63962
	6551.94	0.70351	1.39534	0.90333	0.61289			7721.95	0.89268	1.1265	0.71712	0.66934
	6552.34	0.7499	1.42238	0.94106	0.65692			7722.35	0.93686	1.18851	0.76411	0.69676
	6552.74	0.79118	1.44886	0.96675	0.70077			7722.74	0.97557	1.24224	0.80496	0.72336
	6553.14	0.82629	1.47958	0.98358	0.74184			7723.14	1.00785	1.28991	0.83921	0.75013
	6553.54	0.85647	1.51732	0.99783	0.77956			7723.54	1.03426	1.33486	0.86748	0.77702
	6553.95	0.88359	1.56085	1.01424	0.81301			7723.93	1.05504	1.38128	0.89257	0.80854
	6554.35	0.90733	1.5993	1.03436	0.84356			7724.36	1.07499	1.43492	0.91807	0.8509
	6554.75	0.93156	1.61742	1.05881	0.87482			7724.76	1.09273	1.48796	0.94185	0.89827
	6555.15	0.95768	1.59991	1.08913	0.90342			7725.15	1.11431	1.53799	0.96612	0.95029
	6555.53	0.98638	1.54949	1.12313	0.92841			7725.55	1.14108	1.57598	0.99245	1.00633
	6555.93	1.02091	1.4678	1.16631	0.95705			7725.95	1.17403	1.59414	1.02448	1.05768
	6556.33	1.06299	1.37219	1.22023	0.9885			7726.34	1.21436	1.58885	1.06343	1.10375
	6556.73	1.11293	1.2753	1.28556	1.02101			7726.74	1.2598	1.56174	1.11164	1.14152
	6557.14	1.17156	1.18635	1.35675	1.06111			7727.14	1.30631	1.51755	1.1675	1.16818
	6557.54	1.23716	1.10951	1.42855	1.10277			7727.54	1.35008	1.46213	1.22923	1.18395
	6557.94	1.30604	1.04682	1.49662	1.14491			7727.96	1.38762	1.39647	1.29632	1.19017
	6558.34	1.37357	0.99733	1.55389	1.1936			7728.36	1.40892	1.33484	1.35148	1.1887
	6558.74	1.43384	0.96098	1.59221	1.24044			7728.76	1.41493	1.27685	1.39294	1.18322
	6559.15	1.4803	0.9343	1.60786	1.28716			7729.15	1.40683	1.224	1.4136	1.1735
	6559.55	1.50786	0.91586	1.59889	1.32895			7729.55	1.38589	1.17835	1.41514	1.16078
	6559.95	1.51237	0.90306	1.56632	1.3639			7729.95	1.35537	1.13948	1.3975	1.14733
	6560.33	1.49622	0.89444	1.51694	1.39096			7730.35	1.32042	1.10705	1.36509	1.13306
	6560.73	1.46077	0.88613	1.4517	1.40347			7730.74	1.28477	1.07935	1.32327	1.11641
	6561.13	1.411	0.87793	1.38167	1.40208			7731.14	1.25163	1.05448	1.2764	1.09713
	6561.54	1.35263	0.86836	1.31693	1.38919			7731.54	1.22296	1.03033	1.22938	1.07766
	6561.94	1.29249	0.85816	1.26207	1.36062			7731.94	1.19933	1.00527	1.18572	1.05787
	6562.34	1.23481	0.84914	1.21768	1.32133			7732.33	1.18028	0.97858	1.14857	1.03814
	6562.74	1.18267	0.84244	1.18223	1.27689			7732.76	1.16395	0.94881	1.11659	1.02004
	6563.15	1.13895	0.83918	1.15108	1.22853			7733.16	1.15116	0.92118	1.09364	1.00675
	6563.55	1.10245	0.83965	1.12404	1.18068			7733.56	1.13977	0.8955	1.07686	0.99769
	6563.93	1.07559	0.84247	1.10252	1.13888			7733.95	1.12816	0.87311	1.06553	0.99166
	6564.33	1.0531	0.84924	1.08521	1.10017			7734.35	1.1162	0.85416	1.05605	0.9877
	6564.74	1.03829	0.85955	1.07426	1.07044			7734.75	1.10436	0.83955	1.0486	0.98752
	6565.14	1.02874	0.87354	1.06944	1.04731			7735.15	1.09135	0.82891	1.04355	0.98895
	6565.54	1.02305	0.89206	1.06948	1.035			7735.55	1.07863	0.8221	1.03915	0.99014
	6565.94	1.02193	0.91418	1.07264	1.02703			7735.94	1.06653	0.81922	1.03704	0.99122
	6566.35	1.02451	0.93987	1.07808	1.02442			7736.34	1.05508	0.81984	1.03589	0.99192
	6566.75	1.02832	0.9677	1.08542	1.02648			7736.74	1.04459	0.82393	1.0344	0.99036
	6567.13	1.03421	0.99334	1.0936	1.03015			7737.14	1.03445	0.83102	1.03197	0.98884
	6567.53	1.04129	1.01716	1.10296	1.03645			7737.54	1.02499	0.84145	1.02852	0.9861
	6567.94	1.04829	1.0348	1.11256	1.04313			7737.94	1.01684	0.85465	1.02453	0.98237
	6568.34	1.05507	1.04338	1.12194	1.05249			7738.33	1.00981	0.87005	1.01845	0.97816
	6568.74	1.0617	1.04241	1.13058	1.05972			7738.76	1.00319	0.88862	1.01172	0.97275
	6569.15	1.06808	1.03412	1.13767	1.06661			7739.16	0.99821	0.90638	1.00464	0.9685
	6569.55	1.07435	1.01935	1.14246	1.07516			7739.56	0.99419	0.92355	0.99801	0.96581
	6569.93	1.07941	1.00224	1.14426	1.08315			7739.96	0.99089	0.93863	0.99287	0.9637

## Sheet: Figure 3a
Figure 3a XPS O 1s spectra	MCS						Mn-MCS						Co-MCS
	Binding energy / eV	Intensity					Binding energy / eV	Intensity					Binding energy / eV	Intensity
		O 1s	H2Oads	OHads	O2-			O 1s	H2Oads	OHads	O2-			O 1s	H2Oads	OHads	O2-
	537	3778.23	3764.62	3778.23	3764.62		537	4840.42	4840.42	4840.42	4840.42		537	4450.9	4437.85	4427.85	4440.9
	536.9	3771.87	3757.77	3771.87	3757.77		536.9	4840.42	4840.42	4840.42	4840.42		536.9	4451.77	4438.35	4427.85	4441.27
	536.8	3765.53	3750.91	3765.53	3750.91		536.8	4840.51	4840.51	4840.5	4840.5		536.8	4452.65	4438.85	4427.8	4441.61
	536.7	3759.22	3744.06	3759.22	3744.06		536.7	4841.04	4841.04	4841.03	4841.03		536.7	4453.65	4439.45	4427.82	4442.02
	536.6	3752.94	3737.21	3752.94	3737.21		536.6	4840.77	4840.77	4840.76	4840.76		536.6	4454.64	4440.02	4427.75	4442.36
	536.5	3746.7	3730.36	3746.7	3730.36		536.5	4841	4841	4840.98	4840.98		536.5	4455.64	4440.58	4427.61	4442.67
	536.4	3740.49	3723.5	3740.49	3723.5		536.4	4841.15	4841.15	4841.1	4841.1		536.4	4457.05	4441.55	4427.8	4443.31
	536.3	3734.32	3716.65	3734.32	3716.65		536.3	4841.54	4841.54	4841.45	4841.45		536.3	4458.18	4442.2	4427.57	4443.56
	536.2	3728.19	3709.8	3728.19	3709.8		536.2	4842.14	4842.14	4841.98	4841.98		536.2	4459.73	4443.25	4427.61	4444.1
	536.1	3722.11	3702.95	3722.1	3702.94		536.1	4842.57	4842.57	4842.29	4842.29		536.1	4461.31	4444.31	4427.49	4444.5
	536	3716.09	3696.11	3716.07	3696.09		536	4843.37	4843.37	4842.87	4842.87		536	4463.46	4445.9	4427.65	4445.2
	535.9	3710.13	3689.29	3710.08	3689.24		535.9	4843.45	4843.45	4842.61	4842.61		535.9	4465.86	4447.73	4427.66	4445.79
	535.8	3704.26	3682.48	3704.16	3682.39		535.8	4843.56	4843.56	4842.15	4842.15		535.8	4468.73	4450	4427.6	4446.33
	535.7	3698.49	3675.73	3698.29	3675.53		535.7	4844.43	4844.43	4842.13	4842.13		535.7	4472.36	4453	4427.46	4446.82
	535.6	3692.89	3669.07	3692.5	3668.68		535.6	4845.51	4845.51	4841.8	4841.8		535.6	4477.22	4457.19	4427.37	4447.4
	535.5	3687.52	3662.57	3686.78	3661.83		535.5	4847.46	4847.46	4841.6	4841.6		535.5	4483.83	4463.1	4427.36	4448.09
	535.4	3682.52	3656.36	3681.14	3654.97		535.4	4850.18	4850.18	4841.08	4841.08		535.4	4492.14	4470.67	4426.69	4448.16
	535.3	3678.1	3650.63	3675.59	3648.12		535.3	4854.29	4854.29	4840.42	4840.42		535.3	4504.15	4481.91	4426.42	4448.66
	535.2	3674.57	3645.7	3670.13	3641.27		535.2	4861.36	4861.36	4840.62	4840.62		535.2	4520.34	4497.28	4425.83	4448.9
	535.1	3672.44	3642.06	3664.79	3634.41		535.1	4871.74	4871.74	4841.28	4841.28		535.1	4542.75	4518.82	4425.43	4449.36
	535	3672.4	3640.39	3659.57	3627.56		535	4885.37	4885.37	4841.44	4841.44		535	4572.92	4548.07	4424.94	4449.79
	534.9	3675.47	3641.69	3654.49	3620.71		534.9	4903.44	4903.44	4841.25	4841.25		534.9	4613.41	4587.6	4424.7	4450.52
	534.8	3683.01	3647.3	3649.56	3613.86		534.8	4927.05	4927.05	4840.58	4840.58		534.8	4666.02	4639.17	4423.98	4450.82
	534.7	3696.76	3658.95	3644.81	3607		534.7	4958.15	4958.15	4840.12	4840.12		534.7	4734.24	4706.3	4423.65	4451.58
	534.6	3718.9	3678.77	3640.28	3600.15		534.6	4997.9	4997.89	4839.68	4839.67		534.6	4819.5	4790.4	4422.3	4451.38
	534.5	3751.93	3709.22	3636.01	3593.3		534.5	5047.02	5047	4838.82	4838.8		534.5	4925.36	4895.02	4421	4451.3
	534.4	3798.63	3753.01	3632.06	3586.45		534.4	5107.57	5107.52	4838.56	4838.52		534.4	5054.37	5022.7	4420.06	4451.65
	534.3	3861.8	3812.85	3628.54	3579.59		534.3	5179.44	5179.35	4838.13	4838.04		534.3	5207.23	5174.11	4418.63	4451.55
	534.2	3943.83	3890.99	3625.58	3572.74		534.2	5262.53	5262.35	4837.39	4837.21		534.2	5384.23	5349.52	4416.8	4451.11
	534.1	4046.57	3989.07	3623.39	3565.89		534.1	5356.15	5355.8	4836.13	4835.77		534.1	5584.54	5548.03	4414.5	4450.18
	534	4170.48	4107.26	3622.25	3559.03		534	5459.32	5458.64	4834.86	4834.18		534	5805.6	5766.98	4412.01	4448.99
	533.9	4314.68	4244.26	3622.6	3552.18		533.9	5570.02	5568.71	4833.74	4832.43		533.9	6042.66	6001.45	4408.89	4446.91
	533.8	4476.48	4396.78	3625.03	3545.33		533.8	5685.26	5682.83	4832.81	4830.39		533.8	6290.65	6246.05	4406.12	4444.68
	533.7	4650.95	4559.1	3630.32	3538.47		533.7	5801.44	5797.05	4832.48	4828.09		533.7	6541.38	6492.14	4403.77	4441.89
	533.6	4831.85	4723.88	3639.59	3531.62		533.6	5915.19	5907.42	4833.69	4825.93		533.6	6786.37	6730.45	4402.42	4438.4
	533.5	5011.24	4881.8	3654.21	3524.77		533.5	6021.55	6008.17	4836.42	4823.04		533.5	7016.41	6950.63	4403.51	4434.53
	533.4	5181.09	5023.02	3675.99	3517.92		533.4	6117.65	6095.15	4842.5	4820		533.4	7222.18	7141.66	4408.26	4429.83
	533.3	5333.86	5137.81	3707.11	3511.06		533.3	6200.96	6164.04	4853.78	4816.87		533.3	7396.62	7294.02	4419.84	4425.06
	533.2	5463.32	5217.41	3750.12	3504.21		533.2	6270.25	6211.18	4872.85	4813.78		533.2	7533.3	7398.03	4441.05	4419.83
	533.1	5566.16	5255.52	3808	3497.36		533.1	6325.92	6233.68	4902.69	4810.45		533.1	7630.55	7447.72	4476.86	4414.85
	533	5641.97	5248.67	3883.8	3490.51		533	6370.11	6229.64	4946.87	4806.41		533	7689.36	7438.9	4531.98	4409.73
	532.9	5694	5196.89	3980.76	3483.65		532.9	6409.01	6200.31	5011.57	4802.9		532.9	7716.39	7372.15	4612.97	4405.01
	532.8	5728.69	5103.55	4101.94	3476.8		532.8	6447.86	6145.3	5100.66	4798.16		532.8	7721.13	7250.36	4725.69	4400.06
	532.7	5754.83	4975.13	4249.64	3469.95		532.7	6496.68	6068.84	5221.4	4793.71		532.7	7718.08	7081.82	4877.66	4396.26
	532.6	5782.63	4820.12	4425.57	3463.11		532.6	6564.52	5974.19	5379.23	4789.22		532.6	7721.16	6874.95	5073.85	4393.25
	532.5	5822.1	4648.5	4629.78	3456.29		532.5	6660.07	5865.52	5578.22	4784.38		532.5	7743.74	6640.22	5317.01	4390.96
	532.4	5881.8	4470.12	4860.94	3449.52		532.4	6791.18	5747.8	5821.39	4779.53		532.4	7795.81	6387.59	5606.39	4388.84
	532.3	5967.6	4293.99	5115.83	3442.85		532.3	6962.9	5625.81	6108.87	4774.95		532.3	7882.93	6126.86	5937.26	4386.62
	532.2	6081.47	4127.85	5388.58	3436.4		532.2	7175.45	5503.64	6435.91	4770.49		532.2	8005.49	5868.32	6300.15	4385.05
	532.1	6221.56	3977.06	5671.76	3430.41		532.1	7426.24	5385.87	6795.51	4767.69		532.1	8157.39	5620.05	6681.07	4384.79
	532	6381.61	3845.16	5955.07	3425.34		532	7705.64	5274.94	7173.65	4766.88		532	8324.85	5387.88	7059.35	4385.5
	531.9	6552.09	3733.43	6226.87	3422.04		531.9	8000.71	5172.69	7553.34	4769.67		531.9	8490.03	5175.9	7412.28	4387.59
	531.8	6721.05	3641.53	6474.03	3422.03		531.8	8296.31	5080.76	7915.05	4779.39		531.8	8633.56	4987.47	7716.97	4392.91
	531.7	6875.27	3568.02	6682.23	3427.85		531.7	8575.28	4999.4	8236.33	4800.25		531.7	8734.46	4822.91	7949.6	4402.23
	531.6	7003.16	3510.49	6838.14	3443.66		531.6	8824.36	4929.17	8497.27	4839.86		531.6	8776.89	4681.91	8092.2	4418.52
	531.5	7096.71	3466.33	6930.03	3475.78		531.5	9034.2	4869.89	8679.55	4908.1		531.5	8751.85	4563.6	8132.83	4446.41
	531.4	7154.97	3432.81	6950.38	3533.5		531.4	9201.64	4818.94	8768.2	5016.26		531.4	8659.95	4466.24	8067.88	4492.91
	531.3	7186.1	3407.45	6896.95	3629.7		531.3	9335.09	4775.59	8756.46	5181.27		531.3	8512.3	4387.36	7901.63	4567.64
	531.2	7208.25	3388.14	6773.53	3780.88		531.2	9453.27	4739.22	8644.99	5423.1		531.2	8331.24	4324.13	7646.28	4683.24
	531.1	7248.63	3373.13	6588.82	4007.28		531.1	9583.23	4707.61	8439.99	5763		531.1	8148.57	4273.23	7319.51	4856.02
	531	7340.23	3361.09	6355.29	4330.74		531	9761.65	4681.9	8157.61	6225.02		531	8005.46	4233.03	6945.06	5106.67
	530.9	7517.5	3351.03	6086.69	4772.97		530.9	10023.1	4658.5	7813.58	6826.51		530.9	7945.51	4201.22	6546.57	5457.25
	530.8	7811.13	3342.25	5796.73	5351.63		530.8	10401.5	4636.6	7428.82	7581.57		530.8	8010.47	4175.23	6145.88	5928.84
	530.7	8241.39	3334.27	5498.72	6074.17		530.7	10920.4	4615.36	7025.24	8492.28		530.7	8234.64	4153.05	5762.41	6537.3
	530.6	8813.94	3326.78	5203.67	6935.56		530.6	11589.2	4594.99	6623.22	9549.24		530.6	8639.38	4133.11	5410.26	7290.76
	530.5	9513.08	3319.57	4921.31	7910.57		530.5	12394.7	4574.77	6239.88	10722.1		530.5	9226.84	4114.91	5099.89	8182.23
	530.4	10301.9	3312.53	4658.64	8955.38		530.4	13301.4	4553.39	5886.78	11963.4		530.4	9975.28	4096.8	4834.66	9186.33
	530.3	11122.6	3305.57	4420.51	10007.4		530.3	14253.9	4530.78	5572.16	13209.7		530.3	10839.7	4078.56	4614.98	10258.4
	530.2	11899.9	3298.67	4210.04	10988.4		530.2	15176.6	4505.6	5299.08	14381.5		530.2	11747.8	4058.76	4436.9	11329.5
	530.1	12553.6	3291.79	4027.92	11817.4		530.1	15990.2	4479.27	5068.95	15399.6		530.1	12610	4036.9	4294.74	12315.6
	530	13006.1	3284.93	3873.74	12417.3		530	16611.9	4451.08	4878.65	16183.8		530	13321.7	4012.57	4182.11	13118.5
	529.9	13197.4	3278.07	3745.57	12729.9		529.9	16972.3	4420.63	4723.06	16669.5		529.9	13782.9	3987.7	4094.49	13644.9
	529.8	13092.7	3271.21	3640.73	12723.2		529.8	17023.5	4388.57	4597.21	16814.7		529.8	13911.2	3960.4	4024.02	13818.3
	529.7	12689	3264.36	3556.28	12397		529.7	16744.9	4355.16	4495.61	16604.4		529.7	13673.8	3932.87	3967.81	13611.4
	529.6	12014.6	3257.51	3488.92	11783.2		529.6	16147.9	4322.66	4414.87	16055.6		529.6	13094.2	3906.32	3922.82	13051.8
	529.5	11126	3250.65	3435.62	10941		529.5	15270.9	4290.99	4350.06	15211.8		529.5	12243.1	3881.18	3886.29	12213.4
	529.4	10096.1	3243.8	3393.51	9946.39		529.4	14175.5	4261.18	4298.1	14138.6		529.4	11213.6	3857.8	3856.14	11192
	529.3	9003.81	3236.95	3360.1	8880.65		529.3	12937.8	4234.95	4257.45	12915.2		529.3	10101.9	3837.61	3832.13	10085.3
	529.2	7925.36	3230.09	3333.34	7822.11		529.2	11638.5	4212.01	4225.39	11625.1		529.2	8993.62	3820.34	3812.86	8980.1
	529.1	6921.06	3223.24	3311.54	6832.76		529.1	10352.1	4193.22	4200.99	10344.3		529.1	7954.82	3806.36	3797.96	7943.22
	529	6035.17	3216.39	3293.39	5958.16		529	9141.95	4177.44	4181.84	9137.56		529	7032.75	3795.45	3786.74	7022.39
	528.9	5290.17	3209.53	3277.88	5221.82		528.9	8053.82	4164.76	4167.18	8051.39		528.9	6251.43	3786.7	3778.01	6241.92
	528.8	4690.95	3202.68	3264.27	4629.37		528.8	7115.1	4154.95	4156.26	7113.79		528.8	5617.7	3780.11	3771.62	5608.81
	528.7	4229.54	3195.83	3252.01	4173.36		528.7	6337.74	4147.89	4148.57	6337.05		528.7	5124.49	3775.08	3766.87	5116.08
	528.6	3887.71	3188.98	3240.72	3835.96		528.6	5716.03	4142.11	4142.46	5715.68		528.6	4754.06	3771.12	3763.21	4746.06
	528.5	3643.99	3182.12	3230.15	3595.97		528.5	5237.71	4138.22	4138.4	5237.53		528.5	4484.91	3767.64	3760.04	4477.27
	528.4	3475.86	3175.27	3220.09	3431.05		528.4	4881.98	4135.62	4135.71	4881.89		528.4	4294.81	3764.8	3757.5	4287.49
	528.3	3363.11	3168.42	3210.42	3321.11		528.3	4625.97	4133.78	4133.82	4625.93		528.3	4163.78	3762.93	3755.92	4156.77
	528.2	3289.16	3161.57	3201.06	3249.67		528.2	4447.87	4132.39	4132.4	4447.85		528.2	4074.55	3761.49	3754.76	4067.82
	528.1	3241.04	3154.71	3191.95	3203.81		528.1	4327.68	4131.24	4131.25	4327.67		528.1	4013.67	3760.27	3753.79	4007.2
	528	3209.49	3147.86	3183.04	3174.31		528	4249.74	4130.85	4130.85	4249.74		528	3971.69	3759.3	3753.07	3965.46
	527.9	3188.07	3141.01	3174.3	3154.77		527.9	4200.92	4130.99	4131	4200.92		527.9	3941.61	3758.25	3752.25	3935.61
	527.8	3172.64	3134.15	3165.72	3141.07		527.8	4170.92	4130.98	4130.98	4170.92		527.8	3919.48	3757.51	3751.73	3913.7
	527.7	3160.63	3127.3	3157.27	3130.66		527.7	4153.2	4131.01	4131.01	4153.2		527.7	3902.49	3757.01	3751.45	3896.92
	527.6	3150.51	3120.45	3148.93	3122.03		527.6	4143.22	4131.25	4131.25	4143.22		527.6	3888.96	3756.79	3751.42	3883.59
	527.5	3141.42	3113.59	3140.71	3114.31		527.5	4137.81	4131.53	4131.53	4137.81		527.5	3877.29	3756.24	3751.06	3872.11
	527.4	3132.89	3106.74	3132.58	3107.05		527.4	4135.34	4132.14	4132.14	4135.34		527.4	3867.38	3755.89	3750.88	3862.38
	527.3	3124.66	3099.89	3124.53	3100.02		527.3	4134.1	4132.52	4132.52	4134.1		527.3	3858.58	3755.46	3750.62	3853.74
	527.2	3116.62	3093.04	3116.57	3093.09		527.2	4133.76	4133	4133	4133.76		527.2	3851.2	3755.5	3750.82	3846.52
	527.1	3108.7	3086.18	3108.68	3086.2		527.1	4133.82	4133.47	4133.47	4133.82		527.1	3844.34	3755.28	3750.76	3839.82
	527	3100.86	3079.33	3100.85	3079.34		527	4133.87	4133.71	4133.71	4133.87		527	3838.78	3755.69	3751.31	3834.4

## Sheet: Figure 3b
Figure 3b Zeta potential	MCS			Mn-MCS			Co-MCS
	pH	Zeta potential / mV		pH	Zeta potential / mV		pH	Zeta potential / mV
	3.9	6.8		2.8	5		4.2	11.2
	4.7	5		3.2	2.4		5.7	9.2
	5.1	2.6		3.4	-1.6		7	6
	5.5	0.5		3.8	-6.8		7.8	3.5
	6.3	-6.2		4.2	-12		8.6	0.4
	7.2	-9.4		4.5	-15.8		9.4	-4.5
	8	-11.2		5	-22.3		10.1	-7.4
	8.9	-11.6		5.4	-25.1		10.7	-7.9
				6.2	-28.2
				7	-28.6

## Sheet: Figure 4b
Figure 4b Stark effect	Pt					MCS
	Ar		O2			Ar		O2
	E / V vs. RHE	IR wavenumber / cm-1	E / V vs. RHE	IR wavenumber / cm-1		E / V vs. RHE	IR wavenumber / cm-1	E / V vs. RHE	IR wavenumber / cm-1
	0.8	1655.04	0.9	1624.6		1	1639.57	1	1620.25
	0.7	1656.28	0.8	1624.2		0.9	1637.78	0.9	1617.63
	0.6	1655.04	0.7	1623.98		0.8	1636.02	0.8	1615.28
	0.5	1651.31	0.6	1624.14		0.7	1635.2	0.7	1614.66
	0.4	1649.45	0.5	1623.98		0.6	1634.54	0.6	1607.82
	0.3	1650.07	0.4	1620.25		0.5	1626.47	0.5	1605.34
	0.2	1649.45	0.3	1620.87		0.4	1622.73	0.4	1603.85
			0.2	1620.28		0.3	1622.11	0.3	1602.47
						0.2	1621.24	0.2	1600.99

## Sheet: Figure 4c
Figure 4c local density of water on surfaces	distance to surface / nm	local density of water
		MCS(100)	Pt(111)
	0	0	0
	0.01	0	0
	0.02	0	0
	0.03	0	0
	0.04	0	0
	0.05	0	0
	0.06	0	0
	0.07	0	0
	0.08	0	0
	0.09	0	0
	0.1	0	0
	0.11	0	0
	0.12	0	0
	0.13	0	0
	0.14	0	0
	0.15	0	0
	0.16	0	0
	0.17	0	0
	0.18	0	0
	0.19	0	0
	0.2	0	0
	0.21	0.04933	0
	0.22	0.78667	0
	0.23	1.83067	0
	0.24	1.56	0
	0.25	0.916	0
	0.26	0.52933	0.016
	0.27	0.336	0.22
	0.28	0.24533	0.808
	0.29	0.16667	1.50667
	0.3	0.156	1.808
	0.31	0.13733	1.776
	0.32	0.17067	1.532
	0.33	0.32933	1.24933
	0.34	0.61333	0.99067
	0.35	0.95733	0.82933
	0.36	1.34667	0.71733
	0.37	1.612	0.676
	0.38	1.74	0.69467
	0.39	1.776	0.764
	0.4	1.69867	0.85733
	0.41	1.432	0.92933
	0.42	1.108	0.936
	0.43	0.87067	0.944
	0.44	0.69867	0.91733
	0.45	0.628	0.93733
	0.46	0.57333	0.99467
	0.47	0.564	1.10267
	0.48	0.568	1.22
	0.49	0.584	1.26533
	0.5	0.61733	1.21467
	0.51	0.64133	1.10267
	0.52	0.65867	0.98533
	0.53	0.69067	0.896
	0.54	0.72133	0.82133
	0.55	0.744	0.77467
	0.56	0.78667	0.744
	0.57	0.84667	0.75333
	0.58	0.90667	0.776
	0.59	0.99733	0.81067
	0.6	1.096	0.85333
	0.61	1.172	0.94133
	0.62	1.244	1.044
	0.63	1.24	1.12133
	0.64	1.23467	1.15733
	0.65	1.20533	1.176
	0.66	1.156	1.18
	0.67	1.10533	1.168
	0.68	1.06933	1.14
	0.69	1.03867	1.11733
	0.7	1.01733	1.09733
	0.71	0.98267	1.1
	0.72	0.94933	1.10933
	0.73	0.89733	1.124
	0.74	0.836	1.11333
	0.75	0.80533	1.08667
	0.76	0.78267	1.03333
	0.77	0.76267	0.97467
	0.78	0.77067	0.92267
	0.79	0.77067	0.892
	0.8	0.82133	0.872
	0.81	0.85733	0.872
	0.82	0.912	0.89467
	0.83	0.95867	0.928
	0.84	0.99467	0.96133
	0.85	1.04933	1.004
	0.86	1.088	1.04
	0.87	1.11867	1.09067
	0.88	1.13733	1.14133
	0.89	1.152	1.17067
	0.9	1.18933	1.19333
	0.91	1.17333	1.18933
	0.92	1.14133	1.172
	0.93	1.072	1.12267
	0.94	1.008	1.08933
	0.95	0.95867	1.04667
	0.96	0.916	1.01867
	0.97	0.916	1.00667
	0.98	0.91333	1.01067
	0.99	0.92267	1.01867
	1	0.93333	1.03333
